# Supplementary material for: Circadian Clock Genes Modulate Immune, Cell Cycle and Apoptosis in the Diagnosis and Prognosis of Pan-Renal Cell Carcinoma
Source: Front Mol Biosci. 2021 Dec 16;8:747629. doi: 10.3389/fmolb.2021.747629 (PMC8717949; doi:10.3389/fmolb.2021.747629)
Supplement: Supplementary file 1 [file DataSheet2.xlsx]

## Sheet: Fig.1A
geneNames	BH.Q	ADJ.P	PER	LAG	AMP	Kid_CT18	Kid_CT20	Kid_CT22	Kid_CT24	Kid_CT26	Kid_CT28	Kid_CT30	Kid_CT32	Kid_CT34	Kid_CT36	Kid_CT38	Kid_CT40	Kid_CT42	Kid_CT44	Kid_CT46	Kid_CT48	Kid_CT50	Kid_CT52	Kid_CT54	Kid_CT56	Kid_CT58	Kid_CT60	Kid_CT62	Kid_CT64
ARNTL	7.01e-08	3.55e-11	24	4	198.202	292.3	420.8	466.8	405.8	310.1	173.7	104.3	59.8	52.3	50.8	80.1	181.6	296	448	466.9	496.4	336.9	133.5	80.9	60.5	58.6	63.3	150.5	251.1
NR1D1	5.12e-07	4.3e-10	24	13	732.492	185.7	217.6	298.9	578.9	1190	1503.5	1385.5	1528.3	1219.8	984	592.6	264.9	215.9	244.5	210.7	416.3	873.6	1767.9	1920.9	1559.4	1253.5	823.2	349.6	210.7
NR1D2	1.72e-06	3.56e-09	24	16	541.997	711.2	464.1	517.9	564.7	878.3	1047.5	1427.1	1548.4	1517	1563.3	1276.1	973	676.2	507.4	470.5	560.8	801.2	1261.5	1599.3	1536.8	1539.5	1446.3	1002.6	772.6
CLOCK	3.86e-06	1.1e-08	24	4	139.159	913.3	1003.9	999	1002.3	830	818.7	807.5	706.8	724.7	692.3	809	876.1	987.8	948.3	995.6	1075.8	936.5	827.8	742.4	711.2	647.6	730.8	847.4	920.6
NPAS2	4.11e-09	5.68e-13	24	5	408.39	324	686.3	813	775.7	681	418	212.6	75.1	58	56.7	70.6	167.3	304.1	735.1	729.5	751.4	726.4	311.4	136.3	70.8	56.4	63.8	100.7	260.6
CRY1	5.12e-07	5.66e-10	24	0	50.2753	200.6	175.8	148.8	135	80.2	76.2	94.4	105.2	129	138.2	183.4	190.6	213.5	202.9	174.4	136.3	113.2	82.2	99.8	121.8	132.6	155.6	176.4	193
CRY2	1.01e-05	4.27e-08	24	19	61.1647	255.2	216.5	196	149.2	162.9	180.7	192.4	256.4	278.2	279.7	292	286.3	278.3	241.6	222.6	162.4	164.5	205.6	273.1	273.6	292.6	323	278.2	287.4
PER1	0.000898984	2.76e-05	24	17	108.364	181.8	255.7	194.1	144.9	191.4	150.8	334.2	367.1	446.4	404.3	316.5	252.2	182	252	199	155.6	155.8	264.9	287.1	386.8	413.8	409.6	301.1	191.5
PER2	7.59e-09	1.4e-12	24	20	207.112	429.2	276.5	203.5	172.9	123.6	127.1	244	361.5	488.3	522.8	636.4	545.7	436.4	290.8	240.7	203.1	132	190.5	260.9	457.3	492.7	609.1	573.4	438
PER3	7.01e-08	3.55e-11	24	17	168.009	247.8	152.6	127.7	134.5	171.1	202.9	319.8	460.5	454.2	463.7	399.5	343.6	226.4	153	135.5	135.9	155.2	274	410.8	466.1	470.9	490.4	318.4	261
DBP	1.03e-08	3.31e-12	24	16	545.816	212.9	139.3	99.6	98.3	256.6	419.3	694.5	1160.4	1319.5	1180.3	690.7	350.9	212.5	144	135.9	101.5	182.3	639.8	1091.1	1113.9	1249.3	985.8	441	258.6
RORA	0.728816	0.250469	22	19	22.2739	645	638.6	654.1	570.6	592.4	587.7	646.8	619.6	664.1	667.5	598.1	669.1	618	649.2	661.8	612.7	603.9	614.1	678.3	669.2	667.7	690.1	583.7	658.3
BHLHE40	0.000543936	1.36e-05	24	20	91.7471	448.6	344.9	346.7	330.6	310.3	288.6	336.9	460.9	448.7	509	512.6	507.9	465.7	416.6	366.3	375.8	292.3	330.4	402.9	471.6	398.5	506.1	505.8	415.1
BHLHE41	0.00451274	0.000261078	22	17	10.3238	32.3	33.8	27.5	32.4	25.2	28.8	38	48.6	53.2	48.1	37.6	34.8	36.3	36.5	32.2	31.4	27.8	41.8	50.9	58	57.4	50.7	33.6	34.1
TIMELESS	1	1	26	17	5.9397	74.5	80	72.6	70.9	75	70.9	84.4	95.1	79.5	66.5	80.1	83.2	74.8	77	85.5	74.1	71	86.2	75.2	82.7	92.9	73.8	80.7	87.5

## Sheet: Fig.1B
Symbol	BH.Q	ADJ.P	PER	LAG	AMP	KIC.ZT00	KIC.ZT02	KIC.ZT04	KIC.ZT06	KIC.ZT08	KIC.ZT10	KIC.ZT12	KIC.ZT14	KIC.ZT16	KIC.ZT18	KIC.ZT20	KIC.ZT22
ARNTL	0.351926	0.00158865	24	13	9.954	1.88789	0.331246	6.07535	8.21028	13.9157	22.4234	22.5366	16.6975	17.078	10.8395	1.85242	2.75645
NR1D1	1	0.495748	22	21	0.93952	22.1632	7.90973	2.456	1.90668	0.856565	2.05413	2.12121	2.39686	3.22371	3.27029	1.30777	3.27059
NR1D2	0.613506	0.0649179	0	0	0	6.50448	1.79061	7.2658	4.83866	2.71843	7.48283	10.1362	10.0336	30.3855	15.5967	42.1143	25.9998
CLOCK	0.829558	0.114539	0	0	0	0.477034	0.326429	0.600467	0.709728	0.361354	1.26652	3.13202	1.02291	2.86869	0.852116	2.19058	0.99169
NPAS2	0.829558	0.114539	22	14	4.30404	4.73737	0.491171	2.4315	3.20374	1.99818	8.87655	14.4594	8.16012	10.5393	5.15154	4.01028	4.23324
CRY1	0.387057	0.0179598	24	12	5.22642	2.24463	2.55996	6.39238	13.0585	18.5944	11.943	13.7166	9.70294	5.67236	6.68256	5.08036	4.23972
CRY2	0.351926	0.00864087	0	0	0	21.7216	49.5937	14.2622	6.48205	9.26927	9.00098	6.43454	4.19257	3.23149	4.84079	3.38235	6.87726
PER1	0.154069	5.27597e-05	0	0	0	8.25423	45.4439	6.31185	4.23972	2.28889	0.549243	0.460834	0.363291	0.361119	0.43882	0.401102	1.22123
PER2	0.351926	0.00864087	22	4	1.70252	3.05408	6.71444	3.77348	4.0785	4.0416	1.52966	1.56876	1.442	1.03262	1.66668	3.00393	3.20943
PER3	1	0.755293	0	0	0	1.59356	0.474111	1.48775	0.927739	0.393628	1.42804	2.77667	0.896534	3.5184	1.37023	3.4998	4.13317
DBP	0.279607	0.000191498	0	0	0	62.2888	106.559	20.4251	16.5487	11.3466	8.18588	7.08164	5.81199	3.8647	8.13674	6.50769	11.3941
RORA	1	1	22	11	0.663897	1.25625	1.97	2.44171	3.15399	2.9143	3.23656	3.21352	1.85777	4.30189	1.9034	3.84586	3.47736
BHLHE40	1	1	24	2	14.7484	41.2969	52.2974	45.6087	72.5724	25.1072	33.4248	36.2876	25.6578	36.9288	27.6458	49.0926	58.2194
BHLHE41	0.469713	0.0350813	24	21	0.180034	0.756364	0	0.770059	0.562656	0.358092	0.462399	0.564318	0.629175	0.758077	0.844423	2.50849	0.854554
TIMELESS	1	0.315278	22	9	0.493926	0.566683	0.0807864	1.33746	0.843106	0.885355	1.16304	1.32879	0.838027	0.638962	0.406709	0.14457	0.704274

## Sheet: Fig.2A
id	TCGA-KL-8324-11A-01R-2315-07	TCGA-KN-8422-11A-01R-2315-07	TCGA-KO-8415-11A-01R-2315-07	TCGA-KO-8403-11A-01R-2315-07	TCGA-KN-8419-11A-01R-2315-07	TCGA-KN-8431-11A-01R-2315-07	TCGA-KN-8427-11A-01R-2315-07	TCGA-KN-8434-11A-01R-2315-07	TCGA-KL-8336-11A-01R-2315-07	TCGA-KN-8432-11A-01R-2315-07	TCGA-KN-8435-11A-01R-2315-07	TCGA-KN-8428-11A-01R-2315-07	TCGA-KN-8437-11A-01R-2315-07	TCGA-KN-8424-11A-01R-2315-07	TCGA-KN-8433-11A-01R-2315-07	TCGA-KL-8329-11A-01R-2315-07	TCGA-KN-8436-11A-01R-2315-07	TCGA-KN-8423-11A-01R-2315-07	TCGA-KL-8326-11A-01R-2315-07	TCGA-KN-8430-11A-01R-2315-07	TCGA-KN-8426-11A-01R-2315-07	TCGA-KN-8429-11A-01R-2315-07	TCGA-KL-8339-11A-01R-2315-07	TCGA-KN-8425-11A-01R-2315-07	TCGA-KO-8415-01A-11R-2315-07	TCGA-KN-8423-01A-11R-2315-07	TCGA-KM-8441-01A-11R-2315-07	TCGA-KM-8442-01A-11R-2315-07	TCGA-KL-8346-01A-11R-2315-07	TCGA-KM-8439-01A-11R-2315-07	TCGA-KM-8476-01A-11R-2315-07	TCGA-KO-8408-01A-11R-2315-07	TCGA-KL-8339-01A-11R-2315-07	TCGA-KL-8341-01A-11R-2315-07	TCGA-KL-8330-01A-11R-2315-07	TCGA-KN-8431-01A-11R-2315-07	TCGA-KO-8403-01A-11R-2315-07	TCGA-KO-8405-01A-11R-2315-07	TCGA-KN-8435-01A-11R-2315-07	TCGA-KN-8419-01A-11R-2315-07	TCGA-KL-8337-01A-11R-2315-07	TCGA-KL-8332-01A-11R-2315-07	TCGA-KO-8413-01A-11R-2315-07	TCGA-KO-8407-01A-11R-2315-07	TCGA-KN-8421-01A-11R-2315-07	TCGA-KO-8416-01A-11R-2315-07	TCGA-KN-8429-01A-11R-2315-07	TCGA-KL-8326-01A-11R-2315-07	TCGA-KN-8425-01A-11R-2315-07
CRY2	7193.57	4673.81	5168.66	4840.32	6231.2	4117.25	4856.31	5840.58	3567.91	2248.06	5061.4	4524.48	6192.5	3442.36	8334.62	4730.81	4996.77	3780.01	4916.52	5436.05	4020.74	4450.24	4029.63	5055.08	18475.1	11325.2	5277.59	9570.03	19259	7443.72	8343.56	10840.2	11498.7	19084.9	18013.8	15835.4	6860.23	4582.05	14537.1	16440.5	11791.2	14819.2	12171.1	15780.2	18467.8	12856.7	13378.7	6702.8	20729.7
NR1D2	3603.19	2089.18	5597.05	4037.44	4400.4	2764.29	2467.12	3039.04	1410.85	1914.2	3496.89	2566.3	3212.81	2109.21	2691.56	2530.46	2190.82	4139.67	2023.52	3090.04	3210.59	2218.2	2092.38	4413.34	3792.9	8386.38	4157.71	12804.9	5712.25	2751.32	5135.78	4899.79	7662.07	17667.3	11662.5	4840	6695.95	3241.03	11280.3	7791.57	9112.78	9168.75	3602.74	5266.48	3945.02	7019.65	11439.9	2523.19	5365.97
NR1D1	1639.99	490.089	2728.72	2101.73	4080	1056.29	1344.2	705.068	366.922	532.154	996.487	1061.62	1006.48	698.426	2398.31	618.986	1426.34	2405.9	818.783	3393.11	1766.9	1004.56	468.079	1748.56	6103.37	1769.84	3166.54	795.805	753.386	3378.96	4095.15	1850.37	2396.86	2295	3587.59	2826.53	2240.2	1177.5	3114.84	6568.88	3051.52	905.618	746.628	2834.17	3508.57	4457.62	2358.9	6905.02	1965.93
DBP	1567.38	729.428	1566.58	1083.62	977.559	1157.35	281.928	1234.85	269.535	461.962	1031.42	899.994	751.466	752.781	858.508	602.825	884.375	1494.3	618.151	1291.26	438.559	523.301	781.939	1635.89	3606.11	1177.13	1334.42	669.626	2383.51	2586.97	2236.45	2148.68	429.097	1588.6	1015.39	774.137	1590.32	471.241	2303.07	1154.42	1893.4	861.978	511.689	1661.47	1758.79	3854.29	852.804	728.477	1742.67
BHLHE40	21855.9	9550.37	6531.46	11177.3	26810.6	12766	29618.9	8728.92	39572.1	10232.5	12269.4	16881.6	14184.5	11917.3	36191.4	10165.6	15989.7	7323.83	17169.9	39256	28605.3	46827.3	17357.5	9722.25	20547.6	11179	80759.4	63586.3	13984.8	55415.5	17428.2	25926.2	22644.9	44001.8	39443.5	45536.6	29739.6	22305.7	50560.9	60453.7	38543.5	30356.4	26747.3	22658.9	15344.6	46474.4	25169.7	7867.83	10912.6
TIMELESS	952.495	1243.04	1035.71	1541.13	922.488	1579.43	1265.46	1057.68	1286.98	885.659	1065.49	1018.82	802.754	1107.21	791.671	851.271	1684.26	1579.43	847.713	1461.24	1318.78	1263.05	797.443	1291.81	1136.59	1998.61	1217.5	967.975	1461.56	1342.43	566.246	925.887	2532.14	2691.92	1159.51	721.353	955.839	606.638	1492.11	1062.83	755.168	1154	1189.63	904.142	1002.02	883.779	1114.12	970.713	1054.66
PER3	3214.17	2213.97	3534.41	3211.95	4119.86	1879.13	1659.22	2246.99	813.627	752.558	2676.8	1368.31	3113.27	1307.23	1776.42	1437.96	1379.49	2418.22	1141.43	3833.4	2498.47	1521.44	1347.48	4904.72	1764.82	3244.3	3337.07	2021.61	968.279	3397.02	2299.34	1693.19	1387.23	2664.69	2280.16	1015.92	1598.54	1319.39	2493.28	4551.73	3015.71	1297.96	1648.56	1184.27	2406.45	2636.61	1896.19	1084.88	3348.32
CLOCK	1853.72	2427.02	1854.45	2455.35	2134.47	2499.26	2143.1	1973.04	2458.87	1409.72	2650.12	2359.24	2219.08	1922.96	2448.4	2456.86	2376.45	1737.93	1893.39	1704.7	2779.34	1479.32	1814.79	2078.22	1375.14	3210.47	3245.89	2246.95	1244.4	1760.15	775.286	1246.83	2253.49	4990.31	1676.22	1235.62	1388.07	1356.22	2737.01	3572.34	1352.14	1748.41	1845.67	1370.71	1861.9	1700.57	2593.91	1283.48	2634.9
ARNTL	264.145	960.803	306.386	403.421	629.496	976.72	612.817	450.176	827.417	1133.13	531.588	879.927	454.155	1045.19	1453.51	712.124	730.01	414.132	715.784	237.112	797.459	751.028	703.502	259.972	798.91	601.782	779.825	608.373	458.727	1199.81	292.886	573.212	561.354	923.334	634.271	477.211	435.316	396.484	931.954	315.089	734.276	328.617	518.659	628.848	1095.12	414.401	577.924	521.297	378.456
RORA	1932.41	1493.21	1741.07	1899.53	1540.46	1606.97	904.555	1802.56	1585.55	1484.84	2539.67	1588.53	2876.39	1700.49	2453.05	2277.23	1722.78	2100.3	1737.95	1216.03	2280.18	1454.22	1557.01	1440.38	847.289	1229.98	1299.02	1648.49	793.805	474.53	1159.41	1064.54	1649.73	5732.36	1215.45	831.204	1287.45	655.382	2926.47	2702.36	1491.44	1138.02	1507.2	1055.8	1327.35	1128.92	2589.43	824.239	1366.9
PER1	18533.3	4389.23	8772.88	7249.88	8699.5	2960.66	8611.46	4396.29	11851.7	2516.62	6683.74	4225.61	13593.1	6727.83	13796.6	9495.65	6841.9	3424.6	9278.13	12519.2	16201.7	10868.5	5902.2	5137.41	4275.11	2270.07	2806.15	6797.65	4128.23	3525.12	10589.3	3587.06	6512.1	936.327	4400.08	1224.8	6871.51	1661.7	4994.42	10223.5	10724.6	15978.3	9599.68	4210.67	7902.05	13917	5626.92	16509.5	3985.43
CRY1	1692.12	2014.83	1400.94	1661.18	4602.03	2088.22	2462.7	1637.84	2774.41	2480.81	1576.35	1572.8	1764.82	2231.7	1739.3	2132.35	1860.74	1239.84	1817.47	1155.13	1391.23	2418.38	1882.04	1937.01	1016.68	1643.63	2708.43	1020.26	576.601	1832.48	657.861	680.266	1759.78	1584.54	717.687	576.333	638.6	744.2	1204.55	1809.04	1257.62	1196.1	1332.98	695.489	1317.34	860.17	1024.3	1138.29	976.604
BHLHE41	950.776	401.089	1488.13	1284.31	1452.58	1049.99	818.308	456.77	1539.72	1320.79	772.543	636.943	1103.84	412.125	665.439	712.061	2408.59	5024.29	1241.77	1697.66	1878.48	2781.49	404.28	526.85	1038.65	932.053	2605.32	381.218	325.879	1157.59	235.031	237.868	324.094	278.384	100.472	57.7268	598.553	407.317	1215.16	4355.55	458.672	193.506	1035.33	212.498	979.998	499.601	316.602	43.865	749.719
PER2	2656.71	1229.13	1378.03	1693.33	2748.96	810.122	1674.28	879.705	2054.85	691.342	1213.76	881.61	3843.9	1212.4	1412.6	1197.63	1360.64	1253.73	1002.25	2224.29	2379.01	1450.99	732.765	1193.09	758.573	975.785	3005.43	756.189	749.854	1119.01	702.719	525.717	285.729	383.532	394.387	222.558	496.917	473.393	418.132	1009.94	908.393	1176.98	1269.27	385.411	1019.04	592.685	490.808	405.861	756.062
NPAS2	1040.54	2154.92	2029.96	2712.83	1422.36	3520.22	1603.73	854.038	1861.63	2524.08	1205.58	1528.23	1010.23	2866.41	1633.49	1795.68	2770.66	2840.88	1539.1	2149.12	1810.5	2424.87	940.543	1480.91	53.5846	25.5042	1743.57	36.003	157.164	1286.93	26.0271	99.1753	63.6111	77.9558	19.8845	88.412	66.746	66.115	123.573	21.0007	48.7503	84.4841	76.6521	67.6025	43.0444	46.0416	114.285	29.7861	85.2793
[truncated: 40 more columns]

## Sheet: Fig.2B
id	TCGA-CZ-5457-11A-01R-1503-07	TCGA-CZ-5987-11A-01R-1672-07	TCGA-CZ-5453-11A-01R-1503-07	TCGA-B0-5701-11A-01R-1541-07	TCGA-B0-5694-11A-01R-1541-07	TCGA-CW-5581-11A-01R-1541-07	TCGA-CJ-5677-11A-01R-1541-07	TCGA-CW-6090-11A-01R-1672-07	TCGA-CW-5585-11A-01R-1541-07	TCGA-CZ-5989-11A-01R-1672-07	TCGA-CJ-5680-11A-01R-1541-07	TCGA-B2-5641-11A-01R-1541-07	TCGA-B8-4622-11A-01R-1758-07	TCGA-CW-6088-11A-01R-1672-07	TCGA-B8-4619-11A-01R-1758-07	TCGA-B8-5549-11A-01R-1541-07	TCGA-B0-5703-11A-01R-1541-07	TCGA-CZ-4865-11A-01R-1503-07	TCGA-CZ-5461-11A-01R-1503-07	TCGA-CZ-5469-11A-01R-1503-07	TCGA-B0-5696-11A-01R-1541-07	TCGA-CZ-5466-11A-01R-1503-07	TCGA-A3-3358-11A-01R-1541-07	TCGA-CZ-4863-11A-01R-1503-07	TCGA-CZ-5467-11A-01R-1503-07	TCGA-CJ-5678-11A-01R-1541-07	TCGA-B0-4700-11A-01R-1541-07	TCGA-CW-5589-11A-01R-1541-07	TCGA-CJ-5676-11A-01R-1541-07	TCGA-CJ-5679-11A-01R-1541-07	TCGA-CJ-6030-11A-01R-1672-07	TCGA-CZ-5462-11A-01R-1503-07	TCGA-CZ-5463-11A-01R-1503-07	TCGA-CZ-5986-11A-01R-1672-07	TCGA-B0-5402-11A-01R-1503-07	TCGA-B0-5690-11A-01R-1541-07	TCGA-CZ-5451-11A-01R-1503-07	TCGA-CZ-5468-11A-01R-1503-07	TCGA-B8-4620-11A-01R-1758-07	TCGA-CZ-5456-11A-02R-1503-07	TCGA-CW-5591-11A-01R-1541-07	TCGA-CW-5584-11A-01R-1541-07	TCGA-B0-5712-11A-01R-1672-07	TCGA-CZ-5988-11A-01R-1672-07	TCGA-B0-4712-11A-02R-1503-07	TCGA-CJ-5689-11A-01R-1541-07	TCGA-B0-5709-11A-01R-1541-07	TCGA-CZ-5465-11A-01R-1503-07	TCGA-CZ-4864-11A-01R-1503-07
BHLHE41	2500.12	1352.84	1428.11	622.32	1302.76	382.99	474.538	431.519	580.489	2477.01	2083.05	1228.17	1078.98	1031.05	427.729	905.306	465.134	3153.41	1147.27	3052.89	611.147	1058.31	434.885	4125.36	3971.93	999.152	473.204	677.88	740.339	826.317	647.061	1200.15	1101.41	603.473	834.634	663.048	567.622	984.522	1560.92	2224.39	10754.2	1173.42	1241.02	364.728	1464.96	1215.28	629.747	1656.74	600.205
PER2	1523.59	994.509	1141.9	2014.96	1229.82	977.229	1060.28	804.353	1154.04	1921.19	1264.21	1487.21	748.93	1844.24	1023.71	1589.19	633.771	1564.27	1389.9	1892.14	1239.12	733.563	916.125	1069.95	2104.58	1172.65	1067.35	1478.17	921.91	821.443	965.894	880.3	1140.6	869.908	1369.2	1428.23	1240.18	879.133	1799.82	2237.88	2872.46	781.239	1732.52	827.482	1246.73	1313.21	1157.45	1152.54	1057.81
NR1D1	2711.16	728.712	789.834	738.445	878.954	1223.45	581.035	797.825	958.764	4398.27	935.102	1440.48	401.726	2571.72	616.4	1056.34	1885.12	1261.12	3483.33	1121.81	1289.7	551.555	515.89	1320.5	4467.48	3411.2	967.508	610.81	817.791	1375.63	2583.85	1245.55	3612.99	744.464	1449.63	1032.76	824.88	916.108	957.578	7860.31	982.786	655.408	596.248	1061.56	1270.22	1993.96	577.457	694.175	762.883
DBP	975.65	189.674	638.82	485.336	584.429	912.706	651.112	561.087	1031.49	1306.91	307.322	865.506	488.844	1165.58	567.886	630.103	621.945	818.838	894.793	672.377	1416.11	577.291	886.298	786.526	496.451	1674.94	780.214	775.782	396.374	480.167	911.222	898.441	928.049	792.207	597.647	1367.57	885.288	538.935	358.652	1809.84	1009.78	384.862	371.651	585.303	553.887	435.381	767.342	471.885	633.283
RORA	1654.94	3247.58	3326.08	2560.17	2130.95	3467.74	2320.5	4419.88	2426.32	2296.24	1926.69	2437.03	2863.73	2247.19	3516.46	2324.18	1398.56	2772.46	1848.5	2283.82	3285.33	2970.29	3290.24	2719.68	1196.44	2408.8	2501.63	3230.96	3507.1	2233.69	3445.85	1691.63	1809.58	2337.17	1888.14	2636.66	3482.43	1406.07	2754.34	1277.06	4061.99	1741.78	1896.31	3353.9	1222.42	1497.06	2794.35	2398.85	4333.17
PER1	7672.89	7085.74	3945.44	13655.5	6174.07	6207.23	4217.81	2558.49	9735.13	5089.78	7638.29	2745.85	4884.44	5500.56	7876.34	6278.68	6129.08	3630.54	3007.05	7718.14	4164.11	2731.82	4564.95	4042.84	7433.45	5950.52	9228.69	7299.32	5490.86	4041.61	6725.88	1017.75	5822.17	4123.51	11529.8	3589.41	8221.69	3927.04	12401	9863.12	1962.45	4865.63	13359.9	9327.21	2856.36	7998.9	7587.55	2185.34	8361.77
ARNTL	514.449	1072.16	748.339	607.82	1011.02	1508.11	817.407	1480.16	459.663	274.397	863.945	500.819	744.545	180.451	542.832	606.612	899.055	534.479	560.664	616.808	362.48	1270.44	923.211	646.792	626.056	272.23	750.25	448.59	1031.08	898.699	425.014	517.568	567.361	1181.65	419.457	409.224	464.421	534.315	1049.6	268.751	743.837	617.648	598.032	1739.23	626.642	818.636	860.671	848.882	1077.87
BHLHE40	9045.88	16699.4	11727.7	16237.4	17584.2	10727	21010.7	8187.24	16844.2	13865.3	14103.5	6730.02	5891.96	11418.6	6519.08	18480.3	36411.3	9018.37	25166.3	20796	11363.8	12500.6	5191.58	5810.03	79673.7	12408	13887.5	8985.91	13968.3	26263.5	41971	14179.6	19376.4	7328.14	31904.4	10142	7593.57	27112.3	23061.5	80643.3	8245.56	9453.36	16549.1	15311.4	13020.8	20868.5	12029.2	17463.2	13020.2
PER3	1478.14	714.045	2283.18	2213.61	1151.32	1352.39	1789.88	1379.44	2411.44	3959.38	1112.23	3004.89	1136.2	6529.76	1803.49	2888.07	964.609	2208.06	3505.04	1827.31	3814.26	1076.83	1477.21	1913.61	1551.47	3257.04	1792.62	2978.11	1302.51	1261.03	2211.81	2776.86	3041.76	2024.12	2268.74	4617.67	2717.02	1319.17	957.617	2952.03	1589.49	1040.25	1753.62	1231.1	1904.26	1295.12	1836.32	1349.49	1424.04
CRY2	5435.68	3456.33	4554.56	5394.32	4603.54	6548.8	5253.82	5642.72	7192.33	4662.19	3064.13	5268.21	4424.28	6791.76	4675.49	6460.78	3903.46	5351.95	6554.54	5739.53	6422.11	4897.87	4525.63	4095.92	6006.99	6824.87	5326.55	6335.93	3686.93	3827.91	6552.23	5567.95	8005.6	5282.49	5251.07	7652.51	7244.32	5333.15	3530.38	6307.74	3280.78	3296.89	4502.56	5743.29	5392.57	4255.24	5259.7	4881.86	6458.36
NPAS2	2202.97	2156.24	2948.52	2004.05	1512.35	1748.09	1300.36	1962	870.321	2519.12	2543.23	2966.28	989.005	1856.03	701.558	1689.01	2052.69	3981.64	1404.43	2565.98	848.221	1311.66	1303.28	2552.51	1763.21	1067.21	1072.37	975.147	1581.53	1755.11	883.393	1042.68	1473.65	1105.3	1076.82	1124.72	890.779	1933.95	1455.14	1787.2	3462.55	1808.88	1243.64	2366.41	1758.82	2363.97	1039.98	3169.25	1319.65
TIMELESS	2187.9	1230.94	1870.28	1359.92	1007.3	1004.29	1005.17	983.315	983.292	1928.93	1141.77	1695.45	854.656	1481.09	718.212	1595.07	1014.01	1693.21	1238.76	2006.82	1041.03	941.266	651.682	2599.67	1492.17	939.046	866.388	949.78	849.45	964.466	947.655	1857.94	1130.45	872.296	978.225	1152.32	933.676	1491.14	847.15	1293.16	884.092	1317.07	712.52	975.446	1327.56	1215.27	754.434	1738.17	889.036
CLOCK	2165.46	4475.51	3600.44	3457.41	3278.62	3811.98	3499.44	4247.43	2697.75	3240.05	3388.9	3851.09	4205.53	4352.05	2471.43	3964.57	1974.3	2597.4	3642.79	2403.36	3306.42	3656.83	2199.11	3242.91	2459.54	3596.17	3087.09	3155.72	3531.22	3641.88	3224.54	3593.75	3649.03	3822.35	3127.63	3706.23	3279.92	2434.98	3164.27	2026.2	3326.48	2819.76	3064.24	4050.81	2636	3322.92	2709.05	4232.79	3183.06
CRY1	1430.37	2593.85	1907.63	1539.54	1540.05	1443.88	1755.32	1811.93	1554.2	1205.31	1915.43	1618.25	1699.12	1597.91	1496.22	1735.17	1872.24	1970.7	1838.63	2052.47	1283.38	1735.63	1279.45	883.172	2155.66	1066.07	1199.68	1502.63	2332.81	1796.56	1450.46	2060.09	1367.7	1651.31	1353.61	1337.17	1363.23	2002.36	1780.27	797.87	1028.5	1744.91	1718.41	1754.35	1955.74	2068.94	1475.98	2253.23	1665.03
NR1D2	4024.38	2896.69	5024.43	2692.6	2716.31	2758.83	3104.27	3022.67	4022.57	8912.42	2824.49	5712.13	3862.66	8438.02	3015.79	4645.04	2217.06	4783.29	8123.58	3255.86	4812.1	3305.66	2253.92	5460.24	3384.96	7887.44	3235.66	3955.98	2955.7	3623.98	4912.98	6246.87	6391.15	3395.83	4973.44	5134.47	3936.54	3261.45	3504.62	5111.79	2119.32	3268.57	3369.87	3340.56	4820.27	3576.87	3170.75	4346.29	2206.97
[truncated: 562 more columns]

## Sheet: Fig.2C
id	TCGA-Y8-A8RY-11A-11R-A37K-07	TCGA-BQ-5875-11A-01R-1592-07	TCGA-GL-A59R-11A-11R-A26U-07	TCGA-BQ-5879-11A-01R-1592-07	TCGA-DZ-6134-11A-01R-1965-07	TCGA-B9-4115-11A-01R-1758-07	TCGA-P4-A5E8-11A-12R-A28H-07	TCGA-BQ-5888-11A-01R-1592-07	TCGA-P4-A5ED-11A-11R-A28H-07	TCGA-GL-A9DE-11A-11R-A37K-07	TCGA-DZ-6133-11A-01R-1965-07	TCGA-BQ-7061-11A-01R-1965-07	TCGA-BQ-5884-11A-01R-1592-07	TCGA-DZ-6132-11A-01R-1965-07	TCGA-BQ-7045-11A-01R-1965-07	TCGA-BQ-5894-11A-01R-1592-07	TCGA-BQ-7059-11A-01R-1965-07	TCGA-GL-6846-11A-01R-1965-07	TCGA-BQ-5891-11A-01R-1592-07	TCGA-BQ-7044-11A-01R-1965-07	TCGA-BQ-7051-11A-02R-1965-07	TCGA-BQ-5878-11A-01R-1592-07	TCGA-A4-A57E-11A-11R-A26U-07	TCGA-A4-A4ZT-11A-11R-A26U-07	TCGA-DZ-6131-11A-01R-1965-07	TCGA-BQ-5882-11A-01R-1592-07	TCGA-GL-7966-11A-01R-2204-07	TCGA-BQ-5890-11A-01R-1592-07	TCGA-BQ-5877-11A-01R-1592-07	TCGA-BQ-5887-11A-01R-1965-07	TCGA-BQ-7055-11A-01R-1965-07	TCGA-BQ-7046-11A-01R-1965-07	TCGA-G7-6796-01A-11R-1965-07	TCGA-P4-AAVK-01A-11R-A42S-07	TCGA-BQ-5877-01A-11R-1592-07	TCGA-HE-A5NI-01A-11R-A26U-07	TCGA-G7-A8LE-01A-11R-A36F-07	TCGA-Y8-A895-01A-11R-A36F-07	TCGA-4A-A93W-01A-11R-A37K-07	TCGA-5P-A9JY-01A-11R-A42S-07	TCGA-A4-A5XZ-01A-11R-A31O-07	TCGA-SX-A7SO-01A-11R-A355-07	TCGA-2K-A9WE-01A-11R-A38C-07	TCGA-A4-7996-01A-11R-2204-07	TCGA-A4-8518-01A-11R-2404-07	TCGA-A4-7585-01A-11R-2139-07	TCGA-BQ-7046-01A-11R-1965-07	TCGA-BQ-5886-01A-11R-1592-07	TCGA-4A-A93X-01A-11R-A37K-07
BHLHE41	1256.34	819.121	466.242	242.597	733.028	864.319	393.488	738.864	893.853	593.175	539.449	3683.18	958.166	1151.01	964.682	411.97	414.324	364.949	357.496	589.114	461.503	577.855	263.466	684.563	216.952	484.015	1245.69	740.892	422.242	656.371	442.869	637.397	1507.64	2001.89	2737.57	1480.98	2442.16	1916.03	1889.4	1976.46	2527.83	7318.89	6622.1	2610.01	2128.23	1983.58	2170.62	3593.21	3842.04
NPAS2	2795.37	1138.7	1624.55	808.671	1353.9	1169.02	1541.67	3202.5	1705.77	1586.3	1172.67	5086.84	655.166	1584.87	1258.85	1020.33	2075.69	638.906	1804.09	638.948	1386.79	873.867	1279.45	1582.47	1052.19	1135.93	1002.56	929.883	1296.76	2039.82	585.76	843.67	3889.53	3762.78	2555.97	6051.34	2825.53	4054.04	2095.88	4147.47	4453.43	3456.22	1217.92	2482.83	4589.54	2312.33	5518.96	4165.15	1978.57
NR1D1	996.982	846.87	2226.46	739.753	801.011	1291.66	521.996	869.794	1405.67	1709.67	1229.29	6016.46	3012.07	1904.52	1511.01	675.366	743.842	1382.47	591.928	1407.57	537.724	771.713	468.171	754.592	742.094	840.912	538.622	1111.73	414.062	1167.55	647.608	1122.6	1754.86	1941.17	1140	1789.9	3279.27	1863.98	1440.85	1589.47	4745.67	2363.85	1917.06	1950.37	2883.51	2430.28	5678.73	3947.75	875.83
TIMELESS	1464.4	992.166	1095.97	705.311	790.424	819.747	1016.09	1050.03	1046.66	1099.63	994.044	1414.92	661.771	934.927	978.046	795.199	786.323	827.396	764.824	587.293	765.138	779.196	843.824	1097.94	939.869	820.582	1110.26	910.695	627.478	1240.24	762.12	884.276	530.741	1852.88	2024.27	840.586	1116.71	1135.19	897.963	840.826	1710.4	743.987	1428.18	1808.03	1684.39	1322.4	1693.35	674.467	1684.48
DBP	788.254	713.864	976.696	605.575	739.195	1273.9	533.629	554.089	1046.66	1058.02	973.699	1627.75	3017.92	695.893	668.577	603.212	566.852	1356.38	946.099	1606.1	536.364	1184.91	763.953	953.49	1184.68	986.75	374.377	1074.11	728.282	592.084	641.768	1217.99	586.21	2066.34	1692.48	424.566	901.35	710.505	954.932	912.222	982.181	762.687	1933.03	596.705	537.239	1030.8	1092.42	1861.65	2274.71
ARNTL	714.311	428.16	138.885	624.712	771.916	315.632	607.325	762.388	279.82	318.787	723.439	404.849	192.55	564.606	400.187	562.858	1157.07	193.119	1245.87	276.408	631.94	316.094	654.055	632.319	777.633	683.281	540.738	442.904	746.476	720.69	396.079	275.94	355.849	655.032	389.734	440.593	1194.6	313.225	495.699	349.029	449.277	984.121	249.795	945.792	540.454	522.82	504.63	395.458	214.182
BHLHE40	9144.4	13415.4	25323.9	13527.3	12705.4	10047.7	8171.66	17667.3	18122.8	14778.1	9853.79	18292.9	13205.8	8996.71	26969.9	20200.1	9326.28	10294.1	11562	19316.3	16058.1	8911.59	7344.56	7093.36	22594.4	15071.8	10973.6	16783.7	16609.3	63301.3	16826.6	15751	13705.6	8460.26	10089.6	17599.6	59374	5042.17	11357.9	2637.58	11514.4	20078	30203	4510.82	5046.8	16126.1	36339.6	13548.4	10131.4
CRY1	1757.34	1477.42	1229.2	1213.47	1169.31	1031.36	926.742	1136.3	1241.81	1045.58	1104.58	1067.72	728.436	1214.52	1131.82	1270.06	1418.05	1022.96	1363.19	1180.06	1895.89	1004.39	1092.22	1365.77	1178.92	1486.93	1441.95	1013.2	1101.52	2492.45	1058.79	1361.67	574.151	1721.33	2111.74	1260.48	1215.18	948.879	865.929	647.334	1548.24	1585.41	794.159	1301.36	1280.84	833.915	881.175	594.553	517.835
PER2	1090.82	1218.13	1674.44	1126.94	851.353	1276.58	800.267	840.264	1643.18	1317.05	928.578	1575.26	1663.61	930.141	1982.85	912.084	1061.87	1007.12	871.173	825.666	1270.03	1574.9	529.33	916.834	1128.03	1099.48	907.635	1275.14	1277.7	3085.41	1815.15	1908.83	509.024	1097.55	1876.2	824.338	1718.52	811.885	933.576	746.375	805.439	564.878	938.25	1208.49	185.386	302.714	1436.1	525.859	281.306
CLOCK	2089.81	2281.59	1354.12	2765.04	2365.15	2903.91	1203.22	2536.13	1936.81	1548.31	2386.95	1752.28	1976.36	2023.55	2589.35	2333.04	2037.48	2114.08	2613.06	1351.35	2399.99	2482.38	1559.07	1795.85	2603.61	2541.5	2017.89	2004.03	2529.08	2397.3	2000.63	1879.55	1479.86	1837.23	3641.74	860.827	2004.85	1336.11	1407.93	924.909	1622.74	2136.52	1329.99	2959.13	1626.12	2524.1	1711.97	1629.1	1382.97
RORA	1490.4	1521.46	1585.76	2930.8	1290.29	2599.15	732.226	761.506	1262.05	1191.49	1758.14	1405.81	2448.89	1384.42	1888.28	2752.38	1844.67	1895.54	2380.74	1581.58	1887.55	2923.15	1127.21	1418.02	1767.42	2798.4	1369.44	2114.59	3676.98	1810.69	1734.04	2218.96	424.612	1534.55	1058.8	957.715	2887.15	1470.37	1781.75	1438.56	1964.21	1828.49	761.075	3334.01	1432.64	1357.68	800.183	601.576	918.441
PER1	3654.23	6413.81	17817	10442	3881.52	6341.18	6589.05	3302.93	7636.83	11000.6	5346.08	10491.9	6199.11	4531.81	7210.24	9083.24	10518.5	11713.1	3665.43	7501.9	14111.6	9125.67	3262.91	1706.97	12499.6	8166.19	2784.74	5660.48	9256.33	11018	19082.3	19787.2	9140.64	3213.52	4167.14	6544.6	15431.4	9977.58	2062.05	2445.23	7573.9	7195.86	12214.2	8845.84	8975.58	3392.36	12917.3	1965.67	1912.52
NR1D2	2483	3074.94	2739.98	2888.18	1942.96	4610	1000.85	1739.64	3447.44	2253.92	2616	4524.21	5083.86	2934.83	3091.74	2528.58	1569.78	3566.27	1717.22	3283.73	1804.37	3711.3	1595.29	2031.45	2079.42	2682.21	2610.88	3336.89	2172.17	1967.77	2880.62	4124.23	929.937	1732.34	1313.44	862.862	2033.7	2364.48	1318.93	1911.93	1580.23	1627.73	2427.25	2884.14	1794.56	3401.69	2350.1	1312.31	2733.95
CRY2	4460.49	4158.67	5133.1	5958.96	4491.82	6802.88	3690.77	3428.62	4843.89	4393.32	6457.78	3999.26	9149.39	3390.39	5427.02	5407.21	4478.59	6219.56	5362.52	4937.82	6285.73	8227.94	3586.17	4242.9	5224.49	6391.06	2367.73	4714.54	6245.05	6401.44	6053.75	8429.11	1680.1	4423.35	2631.08	2349.41	4106.66	3158.1	3526.11	1819.82	3257.39	5269.95	2553.22	4054.55	1988.13	2921.54	3627.51	1780.58	2700.94
PER3	1589.33	1539.1	3638.75	2082.36	1215.22	3431.33	813.976	726.678	3528.48	2756.75	1678.54	1875.41	3157.65	1460.24	1962.78	1883.44	884.118	3141.9	1076.19	2184.31	1447.2	2969.37	1114.73	1638.05	2137.99	2132.89	1167.87	2338.06	1689.06	1789.73	2508.76	3063.49	334.158	1437.96	1516.99	907.17	1289.93	1481.34	984.301	1136.8	626.061	3369.64	1618.16	1319.3	562.254	1166.38	1561.99	1298.21	496.526
[truncated: 272 more columns]

## Sheet: Fig.6A
id	futime	fustat	NR1D1	RORA	CLOCK	NPAS2	CRY1	BHLHE40	PER3	CRY2	ARNTL	NR1D2	DBP	PER2	PER1	TIMELESS	BHLHE41
TCGA-KN-8427	30	0	1581.63	452.43	1663.46	1189.07	1361.19	6614.38	525.591	1076.23	538.118	1795.33	308.993	274.339	5862.56	3215.31	650.752
TCGA-KL-8334	2949	0	2407.26	1376.22	1712.45	40.9744	1039.95	33065.1	1549.22	17899.9	588.653	8544.56	2157.56	249.686	3046.74	1301.29	268.419
TCGA-KN-8423	788	0	1769.84	1229.98	3210.47	25.5042	1643.63	11179	3244.3	11325.2	601.782	8386.38	1177.13	975.785	2270.07	1998.61	932.053
TCGA-KL-8342	2248	0	2292.1	762.533	1395.98	38.4368	670.711	44215.1	2360.65	25589.2	750.832	10082.9	2742.96	678.808	6207.88	1212.31	421.967
TCGA-KN-8426	108	0	2624.91	1186.14	1885.5	51.361	1787.93	11575.9	2031.33	32397.4	692.169	5057.77	519.653	1341.19	13961.5	1406.93	324.529
TCGA-KL-8340	2024	0	1305.85	1106.3	1475.43	80.967	785.955	12424	1656.12	19727.8	675.071	6363.86	1328	420.158	9179.38	1262.59	154.134
TCGA-KN-8429	2650	0	2358.9	2589.43	2593.91	114.285	1024.3	25169.7	1896.19	13378.7	577.924	11439.9	852.804	490.808	5626.92	1114.12	316.602
TCGA-KN-8435	3498	0	3114.84	2926.47	2737.01	123.573	1204.55	50560.9	2493.28	14537.1	931.954	11280.3	2303.07	418.132	4994.42	1492.11	1215.16
TCGA-KL-8332	2582	0	905.618	1138.02	1748.41	84.4841	1196.1	30356.4	1297.96	14819.2	328.617	9168.75	861.978	1176.98	15978.3	1154	193.506
TCGA-KN-8431	588	0	2826.53	831.204	1235.62	88.412	576.333	45536.6	1015.92	15835.4	477.211	4840	774.137	222.558	1224.8	721.353	57.7268
TCGA-KL-8338	2633	0	2385.71	715.303	1020.69	16.1443	607.386	36382.2	1140.09	16958.1	516.658	4772.55	2686.41	442.057	4072.23	1098.73	355.955
TCGA-KO-8405	3056	0	1177.5	655.382	1356.22	66.115	744.2	22305.7	1319.39	4582.05	396.484	3241.03	471.241	473.393	1661.7	606.638	407.317
TCGA-KL-8330	3304	0	3587.59	1215.45	1676.22	19.8845	717.687	39443.5	2280.16	18013.8	634.271	11662.5	1015.39	394.387	4400.08	1159.51	100.472
TCGA-KL-8344	876	0	4409.97	1758.72	3769.21	298.667	2033.53	12342.1	2406.07	4334.97	311.692	6546.15	698.302	921.322	5684.08	1541.54	940.275
TCGA-KN-8433	341	0	3248.37	774.754	858.853	226.634	663.677	11846.9	1715.89	22833	616.987	2256.39	1339.09	944.121	6183.06	347.001	301.928
TCGA-KO-8407	2820	0	2834.17	1055.8	1370.71	67.6025	695.489	22658.9	1184.27	15780.2	628.848	5266.48	1661.47	385.411	4210.67	904.142	212.498
TCGA-KL-8324	4676	0	2849.85	652.066	1260.49	19.4561	1104.4	16107.2	1822.93	17601	635.054	3414.81	2119.2	857.602	6955.24	857.681	1893.89
TCGA-KN-8437	3068	0	2464.25	1108.43	3377.84	927.839	2156.97	30028.4	5863.71	5935.75	754.276	5763.36	2424.93	1628.53	5958.26	1441.07	1928.42
TCGA-KO-8403	3208	0	2240.2	1287.45	1388.07	66.746	638.6	29739.6	1598.54	6860.23	435.316	6695.95	1590.32	496.917	6871.51	955.839	598.553
TCGA-KM-8440	1366	0	1839.15	1722.64	2065.68	22.4752	617.7	26675.3	2294.37	25095.8	665.762	9908.39	1829.51	260.779	2753.91	1355.04	235.132
TCGA-KO-8410	3136	0	780.612	1315.75	3039.11	332.798	2829.12	22859.9	5276.5	11845.7	386.467	6770.59	615.664	2471.45	13647.7	1814.45	487.166
TCGA-KO-8406	3145	0	2512.41	1972.6	2080.36	27.8392	972.803	31313.2	2649.93	13253.4	376.281	11034.6	1556.32	576.056	4210.88	1417.88	234.113
TCGA-KN-8436	1288	0	2151.93	2853.72	4720.87	46.6406	2114.04	24156.3	3275.54	5327.34	520.969	14363.7	1516.26	1967.3	5824.99	873.789	687.18
TCGA-KM-8442	1437	0	795.805	1648.49	2246.95	36.003	1020.26	63586.3	2021.61	9570.03	608.373	12804.9	669.626	756.189	6797.65	967.975	381.218
TCGA-KN-8418	3935	0	3562.16	1678.42	2159.65	63.2106	1008.31	28135.1	2129.4	19887	439.976	8967.73	2046	362.048	2592.29	1274.15	637.075
TCGA-KO-8409	3180	0	3728.16	520.175	1127.48	13.5113	627.41	7349.56	2143.96	9821.71	308.884	2467.65	1077.92	534.906	1612.76	742.925	176.91
TCGA-KL-8328	3127	0	3046.14	1024.96	1499.29	121.622	873.613	54149.8	1002.35	8902.5	362.362	4475.12	2123.69	239.635	2428.89	839.063	277.763
TCGA-KN-8425	3179	0	1965.93	1366.9	2634.9	85.2793	976.604	10912.6	3348.32	20729.7	378.456	5365.97	1742.67	756.062	3985.43	1054.66	749.719
TCGA-KN-8421	2674	0	3508.57	1327.35	1861.9	43.0444	1317.34	15344.6	2406.45	18467.8	1095.12	3945.02	1758.79	1019.04	7902.05	1002.02	979.998
TCGA-KM-8438	4622	0	7077.49	786.115	1810.54	40.8305	566.6	38921	1742.8	20881.3	379.559	6964.12	2277.92	420.224	4795.94	1147.87	332.149
TCGA-KO-8414	3212	0	7109.28	975.22	1288.48	168.599	1191.73	9528.13	2940.07	24072.3	828.668	4225.67	3646.14	1055.71	4952.79	1441.77	723.282
TCGA-KL-8337	1364	0	3051.52	1491.44	1352.14	48.7503	1257.62	38543.5	3015.71	11791.2	734.276	9112.78	1893.4	908.393	10724.6	755.168	458.672
TCGA-KL-8333	2991	0	1200.89	3332.17	2814.23	101.937	2904.02	35902.5	2676.19	7263.62	883.595	6062.7	234.677	1744.4	13308.9	1091.02	780.711
TCGA-KN-8424	1983	0	678.658	2078.87	2657.93	116.491	1067.42	34274.6	1297.79	13839.3	913.585	7882.14	986.452	330.859	6481.12	1221.31	378.012
TCGA-KL-8336	920	1	841.092	1488.25	3481.16	58.377	1102.33	8436.69	1093.42	12786.7	656.055	7284.89	867.81	287.947	4324.23	2395.65	370.079
TCGA-KO-8415	2939	0	6103.37	847.289	1375.14	53.5846	1016.68	20547.6	1764.82	18475.1	798.91	3792.9	3606.11	758.573	4275.11	1136.59	1038.65
TCGA-KO-8411	3958	0	3015.54	1690.09	1782.92	29.5242	1080.89	37437.6	2313.52	12940	733.679	11980.2	2619.18	407.274	8786.74	943.337	260.98
TCGA-KM-8441	876	0	3166.54	1299.02	3245.89	1743.57	2708.43	80759.4	3337.07	5277.59	779.825	4157.71	1334.42	3005.43	2806.15	1217.5	2605.32
TCGA-KL-8346	1897	0	753.386	793.805	1244.4	157.164	576.601	13984.8	968.279	19259	458.727	5712.25	2383.51	749.854	4128.23	1461.56	325.879
TCGA-KN-8428	1590	1	1526.61	1295.73	2105.15	106.378	1049.66	31057.5	6374.95	5014.6	818.094	6739.99	910.028	381.21	1892.8	4554.85	660.462
TCGA-KL-8325	725	1	1549.93	1733.42	3478.37	38.8245	1423.03	17864.9	4264.86	11703	515.948	16477.5	919.69	796.98	2085.8	1528.94	821.091
TCGA-KL-8339	855	1	2396.86	1649.73	2253.49	63.6111	1759.78	22644.9	1387.23	11498.7	561.354	7662.07	429.097	285.729	6512.1	2532.14	324.094
TCGA-KL-8343	2172	1	3590.93	1105.78	3239.42	58.4261	1976.85	13076.6	1075.04	10418.2	1069.89	7140.88	817.809	464.247	2302.76	1718.6	558.526
TCGA-KN-8434	1797	0	1523.99	1242.16	2057.73	79.1284	831.963	42160.4	1712.2	13273.9	401.499	6674.13	2257.53	516.354	5943.49	1331.93	492.227
TCGA-KL-8323	1158	1	2136.28	2002.1	1704.89	97.0219	1288.99	55326.2	1907.17	11976.5	912.289	8683.36	2347.82	534.592	4161.09	1741	245.634
TCGA-KL-8327	4169	0	8295.1	848.363	1216.81	45.8013	375.111	11819	2416.43	8550.33	259.801	3748.49	2763.72	1224.17	10634.4	424.506	156.95
TCGA-KO-8404	325	1	5351.77	420.776	1564.3	999.848	843.709	18698.5	1788.08	2020.85	601.996	1305.85	1116.73	352.512	8479.23	1772.37	1405.26
TCGA-KL-8345	1665	0	1328.63	1061.03	3761.06	16.3659	1215.73	25981.4	2737.38	10450.5	363.026	11872	2715.21	752.705	6405.48	1443.74	128.052
TCGA-KL-8341	754	1	2295	5732.36	4990.31	77.9558	1584.54	44001.8	2664.69	19084.9	923.334	17667.3	1588.6	383.532	936.327	2691.92	278.384
TCGA-KL-8326	3322	0	6905.02	824.239	1283.48	29.7861	1138.29	7867.83	1084.88	6702.8	521.297	2523.19	728.477	405.861	16509.5	970.713	43.865
TCGA-KO-8408	507	1	1850.37	1064.54	1246.83	99.1753	680.266	25926.2	1693.19	10840.2	573.212	4899.79	2148.68	525.717	3587.06	925.887	237.868
TCGA-KN-8419	714	0	6568.88	2702.36	3572.34	21.0007	1809.04	60453.7	4551.73	16440.5	315.089	7791.57	1154.42	1009.94	10223.5	1062.83	4355.55
TCGA-KM-8477	1553	0	5997.65	818.566	2751.02	105.8	1705.77	19178.8	3549.63	8191.39	883.104	5586.76	604.495	577.638	5548.7	1248.11	425.535
TCGA-KO-8416	2752	0	4457.62	1128.92	1700.57	46.0416	860.17	46474.4	2636.61	12856.7	414.401	7019.65	3854.29	592.685	13917	883.779	499.601
TCGA-KL-8329	2752	0	1930.55	1469.87	1829.56	32.725	930.269	19065.7	1592.1	21038.9	510.312	7887.15	2026.29	512.073	5318.62	1464.55	713.23
TCGA-KL-8331	3010	0	2032.61	692.118	1449.78	36.4467	654.65	26105.3	1036.61	11100.7	705.63	4888.44	2428.07	316.407	3071.28	1358.19	133.237
TCGA-KN-8432	76	0	2247.53	2091.56	3344.55	55.9275	2252.88	7834.06	3267.45	11557.3	630.103	5073.62	873.133	484.482	4383.53	1458.77	1242.7
TCGA-KL-8335	2815	0	3095.31	1559.82	1699.79	186.612	1135.9	32143.8	1637.92	26199.6	436.106	6807.25	1013.18	364.1	5620.65	1280.92	554.765
TCGA-KM-8439	708	0	3378.96	474.53	1760.15	1286.93	1832.48	55415.5	3397.02	7443.72	1199.81	2751.32	2586.97	1119.01	3525.12	1342.43	1157.59
TCGA-KM-8443	1520	0	1338.13	1015.82	1924.9	21.1706	1085.82	46601.6	1601.51	9050.97	332.34	6340.34	2318.28	405.689	5757.99	1381.43	55.6223
TCGA-KM-8476	3745	0	4095.15	1159.41	775.286	26.0271	657.861	17428.2	2299.34	8343.56	292.886	5135.78	2236.45	702.719	10589.3	566.246	235.031
TCGA-KO-8413	3038	0	746.628	1507.2	1845.67	76.6521	1332.98	26747.3	1648.56	12171.1	518.659	3602.74	511.689	1269.27	9599.68	1189.63	1035.33
TCGA-KM-8639	953	0	1851.25	762.286	2092.9	1731.85	2250.49	20040.1	1645.46	7544.28	1011.54	2850.19	2158.77	797.339	6908.63	1480.54	717.361
TCGA-KO-8417	2815	0	3245.65	1382.46	2069.65	20.247	884.537	22542.5	2777.07	18048.9	462.511	10877.5	1890.51	641.643	5533.91	1616.25	117.404

## Sheet: Fig.6B
id	futime	fustat	NR1D1	PER3	CRY1	CRY2	NR1D2	BHLHE41	DBP	RORA	CLOCK	TIMELESS	NPAS2	ARNTL	BHLHE40	PER1	PER2
TCGA-A3-3313	735	1	1748.46	3120.08	1252.49	3304.47	5630.53	7368.17	1501.4	1880.96	4420.06	1586.47	3889.22	441.339	32320.7	7354.74	1282.91
TCGA-B0-4706	65	1	3457.95	2070.3	981.72	4689.42	1026.06	4066.64	1397.46	2158.18	1296.35	975.983	1127.95	1149.37	11027.7	5464.11	2085.07
TCGA-CW-6097	571	1	609.112	428.005	1295.78	2215.35	1470.44	6074.65	337.451	3391.45	2663.79	1619.16	2378.09	901.23	23467.4	4578.36	827.949
TCGA-B0-5117	1608	0	1320.05	1199.64	783.542	10740	5324.83	201.37	1246.76	961.921	1560.84	926.741	169.388	547.309	37573.5	3290.74	420.869
TCGA-B0-5081	362	1	5173.2	2517.7	792.021	2894.49	2838.9	3022.34	1836.24	2664.33	1684.16	1538.35	1014.68	574.629	18019.5	9955.7	1815.05
TCGA-A3-3335	1886	0	8704.98	2611.37	784.719	4399.24	1268.79	19877.5	2611.41	4471.11	2209.54	602.243	2522.52	691.122	23740.6	9574.71	2939.44
TCGA-B0-4848	883	1	2618.06	1644.85	960.484	3569.54	2872.26	15948.2	1227.51	2194.41	3482.13	1226.2	1933.66	625.374	11169.5	3387.26	2241.89
TCGA-CJ-4872	1435	0	5369.89	2789.4	1000.04	3478.28	4152.64	6625.36	1289.3	2272.92	1854.1	873.208	1117.74	455.288	19815.9	5933.71	2514.73
TCGA-BP-4338	2859	0	3098.84	685.713	380.28	3598.46	1308.72	22964.1	2098.59	3145.36	2627.54	2312.99	2924.88	1497.83	22622.3	1866.99	5289.46
TCGA-CW-5591	2271	0	887.187	1626.65	1957.55	3327.67	5055.56	1386.28	508.824	2318.7	4156.57	1296.78	2199.01	571.338	8191.41	1791.59	1004.68
TCGA-BP-5181	1495	0	7547.27	4467.95	1080.17	8728.19	3436.58	7991.51	2611.85	3148.27	2591.76	1032.47	861.816	507.769	15396.8	13322.3	3459.91
TCGA-AK-3433	3409	0	1898.37	2162.38	1457.5	12521	7281.66	335.319	632.407	1959.49	3735.23	1571.26	62.9674	931.001	6053.1	2821.17	429.431
TCGA-AK-3451	2868	0	1396.93	735.327	1661.61	3098.07	381.953	2581.25	874.3	1673.27	2210.73	616.829	1560.26	1261.17	6417.8	1579.35	923.303
TCGA-CZ-4863	1928	0	1114.98	1727.87	1401.36	6016.39	2949	5922.69	1193.97	2993.84	3034.11	1211.79	668.49	602.737	18304.5	8560.65	2012.63
TCGA-CZ-5464	2128	0	468.039	471.24	1101.85	1958.84	1012.99	11367	442.438	2571.03	2102.91	1547.64	1642.02	1404.42	11957.5	1713.96	1289.87
TCGA-B8-5162	36	0	731.729	480.277	1372.75	2649.46	1913.44	4449.57	592.508	2422.82	2177.84	1140.72	1468.8	1524.88	18493.2	7799.39	2986.15
TCGA-B0-4845	1986	1	1879.96	2790.54	1215.41	5374.26	1988.76	5359.55	699.834	3027.74	1907.4	1031.13	862.541	817.457	12251.1	8771.52	2658.21
TCGA-B0-4694	106	1	5387.98	1978.52	968.634	3861.14	1686	9643.27	2387.1	2405.29	2115.66	883.28	1817.41	758.603	16634.8	5412.88	1647.64
TCGA-B0-4811	1417	1	3840.87	3607.34	645.702	3553.34	2247	8722.87	1471.96	1770.61	911.804	1208.64	1176.06	418.673	22907.4	6072.04	3022.07
TCGA-A3-3322	1478	0	4478.07	4374.14	1099.31	6048.83	2513.61	10310.4	1826.66	4823.74	3269.43	1118.99	1370.57	1004.13	24321.1	4234.22	3006.92
TCGA-BP-4975	1433	0	2874.12	3183.4	1127.79	7319.08	1985.71	11950.2	1059.99	6310.45	3505.26	930.101	999.124	923.161	18301.6	4111.46	3124.4
TCGA-B4-5836	141	0	1664.71	2878.12	1577.31	6539.19	3273.4	8600.13	761.084	3386.46	3465.33	1447.14	888.408	1071.81	10285.7	11381.3	3027.29
TCGA-BP-4335	475	1	2107.21	2609.22	1473.41	3594.95	1084.47	6626.17	982.841	3028.43	1792.53	794.027	1935.44	1175.83	35786.7	9352.63	2752.32
TCGA-BP-5170	2412	0	3273.5	1582.97	746.321	4702.16	1199.92	13119.3	1291.61	1855.68	1883.59	677.146	1614.84	520.196	37134	10862.1	3373.28
TCGA-CZ-5987	445	1	2145.32	1601.9	1788.12	5187.22	1028.04	17428.2	656.728	2588.37	2835.75	1551.33	2032.09	1034.93	20018.8	13297.8	4144.9
TCGA-CJ-4871	2423	0	3025.89	1979.74	1508.16	5800.06	2239.95	13124.2	1202.29	4460.76	3749.16	852.869	1569.77	1290.43	16996.6	4198.45	2988.72
TCGA-BP-5182	1165	0	2922.62	3077.41	1077.36	5328.77	3140.67	7009.8	1717.85	3398.02	2908.93	1150.06	1222.71	540.358	18158.2	5229.54	2964.51
TCGA-B0-5107	927	1	447.157	264.401	1136.39	2232.92	246.903	7723.37	419.939	873.911	2107.52	2388.48	1717.71	398.553	6393.53	1723.53	857.386
TCGA-BP-5007	1140	0	1915.87	3379.28	1101.48	4543.06	1867.37	4275.14	1104.56	5540.77	1942.81	785.095	1179.98	718.133	4812.41	12020.5	4063.58
TCGA-B0-4823	454	1	5297.56	3057.1	1645.21	7927.33	4211.68	12081.3	1828.36	3629.51	2787.82	1160.05	863.522	521.177	38737.2	21700.6	4585.65
TCGA-CZ-5456	2422	0	2880.1	856.176	698.814	2202.02	2567.46	15504.1	874.806	4576.89	2151.28	1691.61	748.508	917.246	30935.7	4240.45	2463.93
TCGA-AK-3460	2508	0	2089.44	3469.42	2244.47	4272.55	1973.69	8484.93	943.681	5163.19	2304.81	725.388	822.121	877.697	11440.3	12905.2	5962.98
TCGA-B0-5693	4074	0	3259.91	4148.79	1414.09	7540.77	3993.36	11319.8	1119.49	3581.94	2569.13	1099.17	1256.63	587.175	33533.7	22148.9	6400.96
TCGA-A3-3385	1993	0	1747.45	3151.91	1007.06	6841.17	2745.85	7895.98	832.697	8026.75	2932.94	904.366	857.366	1099.46	11789	7854.58	2784.84
TCGA-B0-5094	333	1	7175.7	2617.86	530.235	3969.02	2185.21	30272.6	2076.94	2951.11	2790.23	1405.4	2145.86	765.868	16460.7	12018.8	3132.55
TCGA-G6-A8L6	313	1	3655.65	1767.68	940.994	2982.52	893.802	5681.12	1430.02	2163.96	1283.48	665.46	683.442	800.716	15298.3	10238.4	2410.11
TCGA-CJ-4636	1924	0	1111.18	2168.89	1243.95	2574.48	1972.06	8651.79	1029.33	2684.74	2454.68	1485.81	1506.02	560.949	17098.4	1758.65	1822.66
TCGA-B0-5707	3744	0	2736.37	1378.68	599.157	4401.04	3051.84	4903.17	1047.2	908.529	1662.26	767.316	3383.15	354.867	23937.3	5300.91	1665.94
TCGA-BP-4989	118	0	799.842	925.044	1088.49	2099.17	1079.24	7731.48	615.253	2198.92	2325.57	1190.38	1290.07	984.553	17470.3	8711.12	2358.1
TCGA-BP-4964	1862	0	2137.66	2777.88	839.844	4893.67	1416.55	14066.5	1060.06	4491.99	2194.53	901.843	908.371	839.153	13224.3	6366.4	2624.71
TCGA-BP-4344	1666	0	1101.29	812.28	1251.74	3303.02	2134.25	8091.22	580.714	2929.24	3466.25	903.467	1298.23	1846.22	17694.9	8568.94	1217.98
TCGA-B0-5120	1169	0	1942.58	2418.47	1026.33	4421.11	1451.24	16028.5	1048.17	3937.97	2712.35	1239.26	770.64	929.893	20578.8	11167	2098.17
TCGA-BP-4354	1034	1	711.932	626.849	1162.1	1041.5	1857.85	879.945	201.432	2038.79	3035	2349.97	1236.42	663.454	13140.6	7978.47	1225.66
TCGA-BP-4766	1462	0	2953.23	3176.35	1221.24	6824.03	2448.84	5959.68	1692.71	4960.22	2716.11	1269.68	1351.7	631.956	21642.7	10332.1	5292.81
TCGA-CZ-4857	1432	1	1171.17	1232.42	718.125	1619.99	1871.32	12839.3	1145.81	1864.98	2209.25	1820.59	2873.46	411.876	15307.3	5675.18	2509.16
TCGA-CJ-4900	1714	1	1817.24	982.629	1201.7	3214.32	908.091	8233.38	835.794	1828.55	1586.85	921.616	2420.28	1058.25	16426.1	4595.59	1201.73
TCGA-B0-4834	2090	1	5724.66	2046.55	1852.04	4211.22	7591.35	907.06	446.804	2093.35	3563.84	1053.43	107.154	569.843	16816.5	7605.26	879.985
TCGA-B8-5550	1476	0	1711.3	706.282	1351.03	2928.5	1526.24	6625.6	760.334	1978.95	4310.56	1874.73	3803.5	963.811	18714.9	4735.08	1399.56
TCGA-CJ-6030	2299	1	4646.01	2100.32	1013.1	4543.75	2967.89	19665.1	2109.76	2964.45	2508.13	986.72	929.654	716.824	32093.4	7622.31	3918.89
TCGA-CW-5584	164	1	3174.93	3337.88	1132.79	7645.6	2461.69	8267.11	1476.24	3589.6	3801.34	1054.73	689.812	497.6	10796.1	8071.97	2541.7
TCGA-BP-5194	408	0	3372.05	3084.26	1098.73	6215.67	2312.95	9847	1857.33	5568.16	3004.02	838.644	651.228	1070.3	14354.5	4541.17	2405.87
TCGA-CZ-5985	1997	0	944.397	2220.27	936.417	4811.92	1691.61	14696.2	646.767	4151.81	4533	1325.6	2316.26	834.255	11646	5387.63	1529.02
TCGA-BP-4161	2746	0	2856.79	3008.57	1140.92	3820.26	3032.65	7403.7	1332.84	3554.52	2653.64	1000.41	2135	703.316	16287.2	3859.57	1869.15
TCGA-A3-A6NI	1018	0	2803.15	2549.21	1150.72	4562.99	1338.94	14378.1	2164.79	3954.78	1734.07	1346.98	1234.18	533.604	11513.6	14874.4	3579.2
TCGA-CJ-5679	679	1	1349.12	346.486	1606.86	2751.71	510.218	5122.19	518.892	2037.36	1499.81	1241.75	3410.51	1002.69	18604.6	4404.97	2608.17
TCGA-CJ-4876	1955	0	1581.25	711.465	1367.81	5109.51	648.335	14965.8	805.658	1474.03	2502.15	624.285	2245.62	1516.12	32954.8	12176.1	5347
TCGA-CW-5580	1964	1	1418.79	2558.35	1294.84	6245.25	3208.36	8314.05	677.616	4765.86	3114.96	1205.86	1118.26	572.578	16853.5	15169.3	6660.55
TCGA-BP-5190	1011	0	2661.55	1628.66	709.101	4482.2	684.824	7607.58	1162.49	4600.13	2065.88	1004.03	2075.08	1379.89	4314.52	6157.1	2704.36
TCGA-BP-4326	1625	1	3170.38	807.164	2011.5	2156.73	850.634	10410.2	311.204	3520.12	2992.55	1328.82	2398.79	1436.51	53524.1	21182	2834.47
TCGA-BP-4977	454	0	4856.95	4438.76	745.821	5574.95	3133.05	6246.13	2206.21	4140.6	2399.6	1025.36	964.517	435.94	22831	7478.35	3699.93
TCGA-CJ-4904	3302	0	2450.28	3647.82	2468.37	6998.89	3072.46	12764.4	1003.03	3390.12	4216.09	899.211	588.488	1846.25	35042	9057.28	4804.67
TCGA-B8-4143	709	1	478.445	164.122	809.678	1216.51	738.059	6606.74	336.204	1692.96	1246.35	1329.9	3423.73	655.501	9766.88	7680.02	998.669
TCGA-B8-4153	762	0	4238.02	2985.57	1525.72	5618.19	1616.91	7901.95	1877.3	2258.59	1688.37	545.141	1373.08	755.237	25080.1	15167.5	3428.33
TCGA-BP-4995	1371	0	2666.09	3296.07	1067.7	9359.52	7850.94	6108.64	1265.64	4424.94	3748.41	1024.99	435.776	502.869	36675.5	5034.28	1787.61
TCGA-BP-4173	1893	0	1053.18	926.024	1297.51	3219.08	1244.76	6281.78	613.988	2118.99	2245.33	1461.51	1303.35	1284.17	29756	12577.1	2591.68
TCGA-BP-4340	562	1	5278.3	2703.43	1538.01	11572.6	2645.09	29643.4	2264.12	4542.93	2950.14	867.424	1843.76	1379.51	38482.1	14873.8	6000.75
TCGA-BP-4960	2172	0	4417.82	2234.47	1154.83	2186.36	1420.48	8054.74	1051.58	2159.29	1301.19	994.437	1461.58	561.376	48430.7	11357.8	3080.55
TCGA-B8-A54K	469	0	2521.63	3200.09	605.236	4431.92	2568.42	6637.19	1365.07	2789.15	1675.32	791.381	2710.81	421.124	18864.9	17718.5	4352.57
TCGA-B0-4847	793	1	3787.84	2527.75	465.339	4638.79	1175.64	3097.58	1806.2	1974.25	1206.74	817.342	746.467	457.864	14356.7	15629.1	3184.56
TCGA-CJ-4884	1759	0	1703.38	2790.79	1264.05	3942.72	1904.66	5964.4	1586.45	2797.29	2578.85	1759.94	1428.5	415.565	12543.3	4635.69	2243.38
TCGA-CJ-4869	2554	0	4505.81	1479.2	868.777	3360.64	2045.15	10191.7	2439.84	1976.06	2195.63	906.637	1590.89	562.143	24521.1	6879.34	1977.01
TCGA-BP-4787	480	1	1762.48	1414.13	1118.01	2925.12	1336.84	6699.31	1606.78	2086.89	1894.2	1110.39	2178.29	639.035	11655.8	6592.63	2488.57
TCGA-CZ-5451	1929	0	4467.7	3885.92	1059.07	8409.15	2820.71	7957.21	3160.45	4161.79	2964.27	1028.83	806.004	639.762	7755.8	14132.4	3819.26
TCGA-B4-5832	155	0	72.1649	1653.28	3200.49	660.831	5563.31	25073.3	68.0842	8413.93	11412.8	449.541	1554.69	1347.23	2945.57	742.856	4745.46
TCGA-CZ-5988	693	0	1845.59	1024.43	1326.51	2886.66	1546.43	12104.6	366.557	4154.93	4015.92	1593.48	2284.96	1515.57	55809.1	6455.43	1386.19
TCGA-DV-5576	727	1	1033.89	2316.5	1216.38	4471.12	2294.14	15457.2	372.925	3402.31	2257.46	651.096	1482.02	497.255	34833.6	14805.1	5611.56
TCGA-CJ-4643	1793	0	865.079	1610.01	1660.52	4658.68	1517.66	5816.34	569.456	3660.08	3666.33	830.202	1423.03	1801.07	14698.5	11662.3	2482.96
TCGA-BP-4998	932	0	1910.04	3330.31	1241.78	2977.16	2262.42	13066.4	693.219	3667.63	2953.43	1104.08	1049.16	875.134	25660.4	6099.32	2874.71
TCGA-BP-4761	182	0	6239.85	1558.51	241.806	3611.69	832.198	13770.4	6377.75	1291.67	1217.39	888.792	1680.57	439.427	17354.5	5751.73	1693.22
TCGA-BP-4803	204	0	2314.55	4248.97	1223.77	5077.72	2113.07	16201.9	1269.43	6030.54	3442.05	891.28	1267.44	810.886	16216.7	7058.78	4740.27
TCGA-CJ-4892	1521	0	2445.33	2944.13	975.765	7436.35	1823.74	6015.17	1754.47	2829.63	1313.27	657.448	866.306	847.121	11317.7	11429.8	2503.81
TCGA-B0-5699	3841	0	4879.19	4439.17	833.041	8768.04	3168.74	6369.06	2251.68	4842.11	3000.67	1031.84	864.661	420.114	18332	9899.23	3396.43
TCGA-BP-4983	1413	0	1581.02	843.158	702.375	1186.3	1241.71	1639.46	546.949	2583.55	2798.24	2965.48	2778.35	760.111	26737.7	8851.76	1011.65
TCGA-B0-5115	1604	0	5355.15	3694.63	1194.19	6223.11	2503.56	9966.78	2669.59	4434.62	2427.85	877.703	921.971	975.168	34009.7	9465.9	3075.31
TCGA-A3-3362	1559	0	1782.73	1224.22	1348.68	5360.05	1340.04	4574.25	712.245	2748.23	2821.82	886.501	1508.87	1339.99	13638.3	7157.93	1819.54
TCGA-BP-5168	1463	1	5739.72	1914.63	911.591	12992.4	2522.28	19167.2	1798.84	3213.88	2631.62	818.779	981.523	1075.52	32078.7	8525.39	3668.95
TCGA-DV-5569	355	0	4655.44	2441.94	1439	5809.98	3108.48	5585.73	1057.97	3379.47	2721.22	1033.05	1400.59	655.137	36676.8	3378.44	3288.1
TCGA-A3-3326	1137	0	3739.12	3196.79	722.052	7942.61	2420.55	7295.31	1770.29	4102.25	1749.69	966.652	753.74	934.92	6263.65	12424.9	2629.5
TCGA-BP-5174	2257	0	2132.41	1662.73	1025.37	6388.59	918.98	3578.03	1281.16	2157.14	1892.74	1241.39	2397.85	668.541	16307.9	4484.08	2502.14
TCGA-B0-4701	238	1	2071.03	1228.16	1700.6	3011.96	1281.64	9419.18	457.584	2793.07	2393.92	1148.92	1566.89	1369.8	15724.4	6861.84	2198.8
TCGA-BP-5008	1071	0	3963.17	4084.01	1117.87	6451.53	5362.79	5101.62	1064.04	4825.74	3091.54	965.368	792.79	533.332	56208.2	24746.4	3429.68
TCGA-BP-4799	1133	1	2206.6	739.068	960.932	1419.91	2710.08	9500.18	500.516	3160.72	2829.36	500.502	1482.66	810.14	38551.9	3772.14	1486.12
TCGA-CZ-5452	1789	0	912.973	1294.29	998.597	4055.12	1014.53	4441.42	1125.04	2399.42	2747.89	790.514	2279.95	788.523	8218.77	4383.67	1635.79
TCGA-G6-A5PC	242	1	9385.91	2582.1	290.719	3822.81	1222.42	5791.15	5981.49	1334.56	1536.66	474.457	1095.54	169.425	7788.94	9473.91	1613.85
TCGA-A3-3319	1130	0	3358.96	1039.7	908.902	2013.62	1303.02	19484.5	503.783	2990.11	4015.58	2466.17	3882.35	838.871	16853.8	3372.39	2015.33
TCGA-B0-5108	1782	0	1748.04	2227.79	1328.63	2837.26	1804.7	9463.11	657.894	3921.95	2233.27	979.561	1143.12	1030.74	32545.2	8332.76	3276.82
TCGA-BP-4162	3074	0	1287.96	3490.79	2412.27	7243.69	2868.14	13102.1	1361.84	4372.2	2738.24	1162.49	843.347	790.691	41336.6	19781.3	11598.9
TCGA-B0-4690	43	1	985.554	725.248	1282.13	1203.73	2039.43	5609.53	329.316	1658.64	2079.87	2473.43	2262.73	770.773	25362.3	4251.56	1625.79
TCGA-BP-5186	693	0	3890.41	5230.22	945.404	10307	4447.71	9520.03	2406.14	4406.48	2474.41	827.117	661.494	601.924	24021.3	6800.25	3014.16
TCGA-BP-5201	951	0	2732.52	1152.1	1860.72	5315.54	918.082	9923.38	1247.21	2402.59	1251.22	749.101	1355.26	1597.5	29982.2	5047.35	3873.34
TCGA-A3-3387	617	0	1519.73	764.817	1210.11	2568.87	1265.52	7926.34	408.938	4077.2	3203.69	1207.83	1760.9	1903.56	7622.02	5972.84	1363.35
TCGA-B0-4712	1337	1	1586.26	436.845	886.248	1438	1617.29	6304.65	732.231	1748.33	1816.14	1432.17	1403.47	1019.55	19950.7	1887.42	1366.72
TCGA-AK-3456	1143	0	2617	3001.97	1809.65	5130.41	4378.74	20891.7	774.167	2156.34	4569.95	794.065	2594.29	774.13	28242.3	1199.08	876.44
TCGA-CZ-5460	2873	0	1477.5	2300.57	1131.45	4120.58	1352.88	11228.5	1034.61	2597.32	1949.1	831.091	2226.18	1178.09	24300.4	4817.19	2095.24
TCGA-B0-5705	4537	0	1856.71	2147.83	1208.79	9824.18	1618.53	6248.01	1610.9	3277.24	3486.43	1112.33	1213.04	1739.01	21648.3	10472	2555.03
TCGA-B8-A54H	256	0	13223.7	2872.45	712.76	7206.12	4710.16	11095.2	4092.6	3218.3	2168.22	787.476	1209.53	602.546	20040.2	4992.02	1712.78
TCGA-A3-3373	1621	0	2500.22	3585.63	1568.15	8648.37	4250.41	4704.34	1805.99	6737.12	4582.39	910.521	613.611	781.24	28009.4	20921.4	7235.98
TCGA-B0-4816	1371	1	6254.74	3412.98	933.662	3317.75	3951.36	12024.6	1546.24	2992.81	1947.5	816.857	1111.12	891.764	13447.9	14462.7	2834.84
TCGA-B8-A54D	830	0	1576.71	2387.29	1093.13	3804	1574.82	4906.48	673.758	3079.66	1710.26	1273.56	1418.55	861.701	8110.24	8017.84	2045.08
TCGA-CZ-4858	2105	1	563.854	523.827	548.98	1499.32	836.027	8929.23	543.261	2558.26	1340.35	1928.04	1882.36	677.043	18389.1	2542.28	704.516
TCGA-CJ-4891	819	1	1996.66	526.923	535.219	1095.32	1024.79	7084.22	512.4	2086.9	1698.98	1218.73	3042.14	794.516	12126.1	6766.83	539.37
TCGA-BP-4762	1343	1	1571.27	1208.83	1794.53	5512.38	2588.99	6551.93	1178.71	3935.93	4225.66	1075.89	763.313	1138.2	11825.5	2055.21	1181.83
TCGA-CJ-4870	1498	0	4082.3	2540.06	1754.27	6095.63	1801.34	10927	1730.15	3630.49	2434.74	683.012	785.848	910.182	22536.9	10571.5	3017.37
TCGA-CJ-5677	782	1	1411.85	778.797	1252.08	2040.72	911.629	5678.08	1021.77	1030.34	2822.04	1497.85	3125.6	506.033	15869.6	1857.03	2183.38
TCGA-BP-5196	1018	0	6311.53	2066	538.608	3018.2	2086.19	32415.5	2723.92	2672.91	1812.07	1138.8	1617.79	1726.5	27285.1	6124.9	3417.37
TCGA-B0-4827	885	1	1102.92	1256.78	1172.17	3319.38	1659.69	18808.6	716.369	2941.48	2886.68	2189.55	2853.04	779.839	14786.3	8157.13	2053.94
TCGA-B2-3924	1092	0	203.834	1944.99	1143.81	3472.72	1864.11	3560.03	865.789	5304.88	3623.8	801.42	475.739	1543.84	8080.66	2887.56	2443.13
TCGA-B0-4836	1238	1	2451.74	1740.63	891.366	2607.94	2167.06	5543.75	1350.19	3407.92	2803.69	1012.66	3105.07	630.699	10538.5	6959.99	2272.77
TCGA-A3-A6NL	689	0	1946.23	1892.2	1135.74	3724.12	1310.31	8544.47	1399.66	3311.59	2063.65	915.448	1023.52	1088.97	12281.1	9535.76	2759.84
TCGA-B0-4849	69	1	3009.54	3390.92	3024.16	5121.68	2245.46	9842.13	624.702	4046.46	2138.08	641.975	714.82	1521.97	24324.5	9710.05	5556.05
TCGA-BP-4346	1493	1	2103.21	2727.42	755.593	4745.32	1737.57	7275.11	1464.26	2730.87	2387.01	1313.66	1153.44	1138.68	15086.5	4212.52	1883.82
TCGA-A3-3307	1436	0	1145.17	1677.21	2294.78	6283.05	1437.8	8234.4	426.875	4145.52	2940.27	823.587	1248.08	2152.44	12166	9758.88	3948.86
TCGA-AK-3461	2217	0	1030.06	1604.83	2905.7	3889.74	1094.77	8041.62	264.401	4124.46	3081.28	806.267	1373.37	1650.84	11907.2	10812.5	2883.84
TCGA-BP-4789	1489	0	3678.86	4868.1	1419.51	5892.26	8845.46	6821.28	2011.16	4338.45	3691.61	717.366	753.055	510.807	24062.9	11697.8	3795.3
TCGA-B0-5096	68	1	3613.66	1745.07	842.32	2258.35	2978.07	24541.5	1180.48	2204.37	4215.02	1271.24	2251.6	983.058	19493.8	4624.5	1779.31
TCGA-CJ-4634	3498	0	1643.26	2513.29	1557.77	6751.17	1662.09	13000.2	985.44	4536.43	2954.7	1000.85	936.666	1653.63	18196.1	4919.6	2450.82
TCGA-CZ-4853	774	0	7758.06	4748.21	601.107	10951.6	2676.07	16566.9	4185.39	6188.1	2263.99	709.638	897.32	782.982	20548.6	4402.61	2768.43
TCGA-CZ-5454	722	1	6098.75	2314.55	758.886	6313.58	2755.98	9339.47	1520.35	3456.65	2193.1	910.697	1443.19	904.147	26408.7	6126.45	2924.16
TCGA-GK-A6C7	61	0	1757.92	2822.02	1604.32	9779.63	2870.75	6135.5	1528.32	3852.17	2287.48	925.218	498.077	789.735	33636.9	54344.1	6585.92
TCGA-CJ-4881	2014	0	2629.65	1251.93	993.852	1586.03	1675.2	6194.98	1397.42	2289.91	1922.96	1302.63	2414.76	648.484	15985.3	1753.08	1400.21
TCGA-CJ-4912	1657	0	5729.98	1264.63	524.72	2794.08	1700.48	13540.5	1472.02	3292.52	1533.46	1096.21	2281.06	597.769	25857.1	12028	3724.41
TCGA-A3-3346	137	1	1391.01	379.461	1447.38	2506.24	522.387	14967	669.339	1608.42	1762.42	1700.01	5379.85	877.688	13357.6	3836.86	3934.49
TCGA-A3-3378	630	0	341.247	637.165	2010.09	2599.31	650.615	13169.2	303.417	4189.08	3676.29	1783.96	3450.24	1853.78	10331.8	3763.63	1702.31
TCGA-B0-5121	1485	0	4156.74	2436.11	1083.52	5008.31	1852.61	6838.23	1497.96	2815.5	2015.49	652.594	828.886	752.592	16684.7	9745.48	2575.29
TCGA-B0-4714	99	1	2717.09	2938.07	1027.07	4934.33	1228.07	4174.57	1498.5	3589.46	1781.59	905.003	1060.75	1257.51	11585	4103.01	2411.92
TCGA-B0-5697	2630	0	2278.8	1793.34	1133.77	4422.02	3106.13	6468.14	915.498	1701.03	2336.57	1311.94	2164.92	618.602	21907.2	5999.53	2241.88
TCGA-B0-5703	2246	0	2610.85	649.792	1600.99	6266.75	1261.36	3198.09	661.996	2642.15	2269.74	1265.31	1539.89	1204.12	24122.6	7817.56	2460.02
TCGA-CJ-4901	1450	0	3220.3	1779.13	877.82	2375.3	1772.56	7695.84	1494.67	2456.99	1644.87	1162.31	998.932	585.833	42462.9	8220.67	1592.29
TCGA-CJ-6031	1906	0	5130.81	2223.46	836.119	2946.45	3237.48	7837.65	2576.19	2624.55	2390.07	1018.15	1171.38	387.727	22909.2	4768.83	1949.9
TCGA-A3-3320	1508	0	4168.43	4736.14	1273.54	11080.5	3427.72	11883.3	1455.5	6887.83	2977.29	654.107	1106.94	948.483	24207.3	23446.6	6024.25
TCGA-CJ-5683	1889	0	1667.43	1838.61	1252.78	4834.36	1315.06	8149.15	1447.3	2238.79	2198.76	1267.22	1147.2	1078.25	26058.1	9599.78	3323.68
TCGA-DV-5567	2004	0	1782.81	2349.87	1049.64	5119.08	3310.76	6013.11	638.197	4507.24	2623.27	898.433	3067.3	641.723	49007.2	20768.3	10388.7
TCGA-BP-4164	992	1	2773.88	3538.2	2366.89	7555.68	1740.58	16619.8	804.139	4818.7	2216.97	711.31	1348.77	1059.31	24458.3	10553.5	5632.14
TCGA-B8-4148	1520	0	539.705	2779.91	2391.47	6297.97	1199.35	8732.31	610.806	3702.39	2993.99	1111.78	596.747	2093.12	12461.9	12648	5853.35
TCGA-CJ-4894	841	1	2249.06	2160.21	918.425	7287.39	3060.35	11835.3	1665.4	3428.01	2796.03	1227.96	153.113	855.637	15254.1	1840.7	3209.71
TCGA-A3-A8OV	340	0	8521.47	3001.54	848.676	7437.23	2143.83	8191.37	3754.32	3218.01	1669.98	878.282	898.802	603.767	18502.6	5080.48	2866.02
TCGA-BP-4797	1107	0	2558.66	3090.84	1353.91	4163.81	3954.5	8334.63	1346.94	4293.83	4809.45	1087.84	1822.39	418.693	21194.3	5868.41	2508.05
TCGA-B4-5834	38	0	2482.26	2361.71	1202.96	6652.37	2508.28	9120.74	1274.95	5703.55	3232.51	993.065	713.758	1198.65	12482.4	16181.7	3666.18
TCGA-BP-4775	1843	0	2349.16	3486.41	888.512	6859.25	3115.04	9862.28	1581.07	4130.21	2813.93	1339.43	1653.61	615.995	25706	21021.7	4401.23
TCGA-AK-3426	885	1	932.917	1197.86	748.149	1220.62	723.972	5243.67	680.02	1293.28	1137.32	848.031	1096.37	693.596	4274.67	8403.61	2153.24
TCGA-B0-5080	342	1	1533.19	1141.23	1398.58	2986.2	1743.02	12031.9	1013.55	2235.94	2808.04	1363.93	865.075	905.659	33710.4	5598.26	2050.85
TCGA-CW-6088	3222	0	4877.78	6110.73	1773.73	8147.52	5213.78	15080	1880.52	5060.62	3707.57	1109.6	725.885	881.829	22245.8	5228.44	4454.94
TCGA-A3-3317	1491	0	1996.52	3627.57	1229.37	3195.56	4292.57	6343.28	784.677	2517.81	3857.45	1324.4	1080.06	383.91	15046.4	8648.82	2597.66
TCGA-CW-6093	3146	0	1855.09	4254.82	2277.8	4757.46	2746.64	10758.8	742.904	5019.08	3971.85	1151.33	592.528	1545.53	47068.5	17551.2	6268.34
TCGA-B0-4696	866	1	11296.6	3895.71	887.396	2350.12	6589.66	7905.5	4467.24	749.815	4185.19	4800.46	1793.68	437.808	18672.3	28371.1	478.154
TCGA-CW-5590	1075	1	764.826	1176.82	1452.12	3276.48	1309.84	11759.2	780.538	3188.74	3093.61	966.221	1413.31	901.563	8239.73	7002.86	2911.62
TCGA-B0-5113	1175	0	2188.44	1613.96	1177.97	5536.59	2021.68	18839	599.627	3292.25	2547.97	797.007	1187.13	1743.41	24704.3	5736.17	3640.34
TCGA-BP-5180	2263	0	6208.83	2313.58	411.436	4183.55	1388.68	13503.2	3187.12	2208.86	1761.58	836.696	1921.41	731.993	18722.7	6275.79	2617.59
TCGA-AK-3440	2865	0	2619.78	1607.12	2162.4	9723.88	8956.73	260.035	713.787	2067.98	2150.68	830.755	37.879	1208.83	50782.2	10573.6	850.878
TCGA-AK-3450	1508	0	762.521	1779.18	1848.96	7082.32	1083.35	3776.08	781.266	2205.23	2135.44	643.766	2109.38	853.135	11282.4	13792.8	5943.76
TCGA-BP-4985	952	1	1802.99	1033.13	852.11	1778.29	2878.24	18994.8	363.859	3247.6	2663.37	1506.79	6235.75	369.347	18497.3	7488.15	1578.98
TCGA-CZ-5466	685	0	1125.54	1271.31	1217.55	3050.26	1249.58	9241.36	920.874	2768.88	1793.09	1443.84	1400.44	697.063	11006.3	4707.73	1970.86
TCGA-MM-A564	607	0	5410.17	2531.7	1174.88	2233.17	2123.57	11779.5	1695.33	2233.14	1583.15	544.886	1817.7	826.421	9491.21	1699.83	2036.84
TCGA-CJ-4902	1520	0	1378.9	1403.04	1171.09	2887.84	1503.88	4297.16	803.55	2918.83	2083.61	927.945	1538.6	814.115	21593.5	8071.76	1229.16
TCGA-BP-4993	177	0	3068.21	1826.05	2112.19	4312.48	1718.08	5397.42	725.399	3428.81	2339.69	752.651	1682.43	1700.23	34818.4	9182.61	2390
TCGA-CJ-6028	1625	1	1153.77	1319.95	1011.63	2226.78	1688.45	14176.7	897.235	4602.72	2925.19	1209.1	2786.61	1041.7	16138.6	3624.95	2834.88
TCGA-EU-5905	119	0	314.725	349.671	767.327	2277.84	773.738	6779.01	298.843	2886.05	1712.35	606.917	1882.11	784.721	2234.98	8616.61	3067.03
TCGA-B8-5552	1046	0	904.649	1179.26	1793.12	4431.22	1905.84	4961.6	493.564	2696.14	3628.72	1048.54	1314.96	1445.81	20333.7	5451.15	2254.82
TCGA-B0-4810	478	1	2244.39	2104.91	1126.14	2442.48	1633.33	11207.9	824.959	2341.06	1648.39	1012.03	1324.27	899.492	16396.4	3115.32	1862.37
TCGA-BP-4756	374	0	2437.77	2430.09	1056.83	4815.7	3087.65	12473.7	1086.76	2143.6	2737.05	928.575	1513.45	456.554	28294.9	3853.72	1373.18
TCGA-B8-A54J	528	0	3132.76	3455.01	1809.68	6846.29	2707.12	12055.6	1750.59	2554.76	1876.13	950.065	475.469	710.002	32883.4	17087.6	4838.13
TCGA-CJ-6032	3639	0	388.583	2138.8	3100.57	6380.96	1007.47	13920.9	463.026	3696.82	3281.37	994.517	2479.02	1737.26	34327.5	11242	5487.76
TCGA-CJ-4882	1883	0	1848.48	1113.07	899.483	1896.94	1412.52	7433.48	678.204	1692.16	1295.83	1035.98	1837.45	475.634	28314.8	9536.24	1295.83
TCGA-B0-5713	2782	0	1246.36	3286.78	1631.58	8262.35	2504.58	10884.1	1254.56	3750.97	3162.31	1298.17	530.497	1071.06	37004.7	23730.5	4213.4
TCGA-B0-4700	1980	1	1325.11	798.839	856.199	1638.46	1386.9	6030.74	575.966	1832.64	1596.52	1137.52	1538.03	780.06	17014.2	5000.25	1335.05
TCGA-BP-4352	344	1	5213.77	1093.2	490.55	861.78	1228.12	13178.1	773.492	2134.15	2332.87	1314.87	4947.36	689.28	29219.7	7025.64	1312.34
TCGA-BP-4342	2256	1	2682.53	1969.73	839.888	2914.64	1778.2	10384.2	717.878	5084.93	2135.34	789.619	2921.51	751.182	9633.56	11500.7	3395.34
TCGA-BP-4962	1785	0	1693.07	1626.88	860.437	4098.87	1471.48	4615.9	1099.3	2767.43	2395.24	987.063	1948.24	719.43	11429.5	5935.83	893.046
TCGA-DV-5565	1329	0	2332.39	1889.07	4674.53	2795.27	1232.58	4373.58	390.144	2487.13	2575.49	573.434	885.449	2013.6	15702.5	5444.83	4303.19
TCGA-B2-5636	919	0	1268.49	2089.11	1297.16	3810.42	3499.97	18296.8	865.103	3431.75	3581.05	741.517	1775.69	831.489	21508	4665.64	2637.83
TCGA-B0-5119	1552	0	1957.11	2439.42	1163.87	6793.6	1804.04	8381.04	1220.67	3861.29	3068.04	890.467	819.224	1340.05	23575.9	8881.63	2172.75
TCGA-CJ-4868	646	1	3963.19	2036.56	1087.54	2442.48	2533.15	7733.13	1146.02	2675.23	2500.92	1273.72	1983.99	595.734	34453.9	9520.15	1498.22
TCGA-B0-5695	2150	0	1632.17	2652.56	1553.4	8751.8	1447.42	7372.04	1883.94	2788.12	2349.99	753.355	655.031	1200.87	27779.8	19831.6	3106.79
TCGA-A3-3383	861	0	4565.27	1652.7	506.65	8113.63	1897.13	5570.41	2488.91	1411.04	991.44	1279.18	502.583	661.407	15749.6	11435.3	1469.42
TCGA-B0-5399	1411	0	3873.3	1726.23	1009.72	5786.52	1980.37	8597.31	1493.38	4219.2	1370.08	829.527	1639.56	1007.2	15278	4353.44	2220.91
TCGA-B0-5092	459	1	757.382	782.695	677.391	2817.89	674.354	2727.78	891.035	1720.3	1708.15	1261.62	1710.17	1082.4	10175	7627.43	1693.98
TCGA-BP-5200	1063	0	2070.97	4148.87	2006.42	9223.1	3755.56	17560.7	1134.34	3020.27	3082.75	1356.67	583.446	886.068	78554.5	23487.8	8512.67
TCGA-B0-4691	139	1	1816.1	305.112	1111.78	1778.29	826.902	9390.33	563.245	1192.89	1904.6	1247.31	1475.93	993.791	16818	4193.64	1453.79
TCGA-B0-4814	168	1	6188.77	4111.09	704.358	7515.84	2589.22	16273.2	2339.36	3259.15	1501.19	672.879	790.928	420.055	31551.7	8782.9	2606.93
TCGA-BP-5192	714	0	4095.85	1629.03	614.021	9610.24	2342.69	5379.8	1852.71	3514.05	2545.35	703.127	2200.35	1752.29	28697.7	13205.5	4086.22
TCGA-CZ-5461	330	1	2239.76	1459.02	1463.73	4517.54	3951.69	14352.1	710.865	2215.7	3374.05	1239.68	1891.7	745.004	12837.1	4439.19	2455.28
TCGA-B0-4828	307	1	2177.09	1547.29	1169.86	4932.97	973.322	9035.88	689.347	2880.93	1287.62	878.628	1497.51	1323.91	16455.4	9402.35	2180.74
TCGA-CJ-5678	574	1	3356.58	1479.41	665.331	3740.8	2289.28	6652.09	4167.3	1696.53	1894.11	594.352	1092.53	434.327	14729.1	3721.37	1845.41
TCGA-BP-5169	193	0	1942.85	742.33	394.552	1731.04	725.011	4635.86	786.266	1668.4	935.54	799.573	2536.96	679.649	6448.08	8870.44	3052.76
TCGA-DV-5568	370	0	1693.96	1692.84	1620.42	1896.67	1515.77	5397	1115.94	2893.4	2063.7	717.25	1896.62	829.719	15383.5	5889.25	2520.31
TCGA-MM-A84U	700	0	3959.39	1799.1	867.796	3626.57	1816.71	7870.29	1784.07	2008.95	1552.77	902.961	1606.83	865.038	10250.1	5536.61	1610.98
TCGA-AK-3454	874	0	1974.29	933.19	800.851	1157.57	1332.17	2342.91	770.157	968.658	947.383	1088.64	1780.37	305.136	34431.1	6342.61	1676.89
TCGA-3Z-A93Z	385	0	1627.46	1081.37	1310.75	5434.37	877.194	6523.58	1383.53	1937.74	1771.5	823.274	1255.41	967.229	12127.4	17243	3419.2
TCGA-B0-5698	3631	0	2113.43	2425.15	3172.56	6963.76	1390.14	7047.9	504.98	5140.74	2991.2	574.353	1029.42	1845.27	29550.4	6368.08	6356.13
TCGA-BP-5184	1133	0	4155.97	3852.12	1036.28	6880.59	4059.62	8028.05	1626.57	5216.91	2188.6	1026.38	1049.88	585.494	17830.9	13793.3	3266.78
TCGA-B8-A7U6	495	0	2048.78	2411.08	2425.11	5466.99	2132.93	8839.65	984.485	3776.39	1478.16	870.348	761.986	886.004	50537.8	37423.2	6485.27
TCGA-B0-5084	222	1	1164.14	373.336	1320.19	1068.7	868.726	8919.42	409.85	332.678	1067.05	2438.06	2732.58	267.954	7807.45	4240.18	1091.11
TCGA-BP-4999	1266	0	1842.39	5386.99	1154.18	6954.86	4167.64	5705.54	1763.57	5446.76	3536.23	892.7	388.668	650.807	10498.2	27407.7	7081.31
TCGA-A3-3352	561	1	3589.49	3613.17	857.692	9930.2	2905.2	10051	1434	3675.01	1775.71	856.538	1371.95	538.88	13316.2	6915.46	2581.02
TCGA-CJ-5675	3936	0	2469.57	2652.83	1014.37	6218	1477.97	9639.53	1773.18	2112.95	2658.77	774.647	998.523	853.897	14805.5	2313.05	2999.54
TCGA-BP-5176	1590	1	5932.99	473.589	1365.78	4884.16	1099.06	7265.5	839.008	2229.47	2397.47	1148.43	3348.53	1635.35	17923.2	7681.21	1673.28
TCGA-CJ-4916	1373	0	1103.64	1566.56	1131.05	4679.68	979.663	4220.76	760.707	2473.04	2177.6	908.053	1491.72	1182.62	23706.9	10180.6	2668.69
TCGA-CZ-5989	1905	0	738.877	5611.56	1766.67	2308.97	16739.9	17376.4	219.254	13082.5	8627.97	552.064	359.692	658.76	9957.32	577.366	1688.21
TCGA-CJ-4890	3519	0	529.121	704.424	1218.03	1960.34	1606.46	7360.95	496.207	2403.14	2473.94	1142.33	1376.87	1055.92	13621.6	5837.55	1346.38
TCGA-CW-5581	2799	0	2007.18	1582.87	2020.22	5488.89	1549.77	9971.69	944.909	6051.62	4227.01	1098.38	2946.07	1633.02	15590	3939.12	1699.23
TCGA-BP-5191	967	0	1899.08	1653.21	190.431	2073.9	1303.78	5358.37	2017.85	2311.98	1405.84	490.398	1254.22	312.583	6550.69	6414.52	2081.56
TCGA-B0-4843	320	1	4721.55	1035.4	752.656	1301.51	2040.1	4975.47	873.208	1923.74	1919.55	881.5	3409.01	669.476	23722.3	3898.65	1969.45
TCGA-BP-4160	2881	0	863.692	1458.97	1577.18	5156	1713.88	8164.1	676.156	4047.44	3014.63	893.16	1029.72	1138.05	18553.3	5462.05	2700.58
TCGA-A3-3324	1186	0	2568.71	2687.81	925.807	4850.61	2846.31	9505.85	1715.86	3289.93	3217.83	831.047	1178.24	670.865	15330.9	5170.1	2265.11
TCGA-B0-4710	1755	0	1699.02	1687.28	889.453	5878.6	1132.38	8384.87	720.161	3101.89	1624.56	1589.41	2003.96	1046.25	40951.2	14548.8	3395.03
TCGA-CZ-4865	166	1	907.733	2023.08	1560.86	3650.03	2717.83	12393.7	661.205	2537.98	2740.93	1045.88	906.479	743.436	21317.6	2679.17	2112.3
TCGA-CZ-5462	311	1	1514.36	613.065	878.474	4941.7	2035.52	11123.7	472.051	2643.38	3624.41	1395.29	1528.4	1046.68	30196.8	1952.28	3204.84
TCGA-B0-5109	587	1	1706.23	296.617	1322.64	1287.02	1040.73	1645.45	337.49	1032.34	1970.34	3455.33	7980.72	713.73	32114.2	9770.93	928.588
TCGA-EU-5907	127	0	1847.59	1367.79	2233.85	4153.44	1413.64	4504.98	848.226	4750.73	2087.47	1010.13	2013.97	1081.87	22959.5	3675.25	2631.43
TCGA-CW-6087	41	1	656.119	623.118	1459.79	1765.93	2502.81	8637.45	530.259	1054.46	3367.82	3837.17	2492.15	1602.64	14177.2	1962.41	1069.81
TCGA-BP-4351	970	0	1600.3	2355	1008.08	3386.04	1204.1	15194	854.679	5902.77	1204.1	722.614	2083.52	664.379	14754.2	21066.4	2974.3
TCGA-BP-4341	1589	1	5990.78	4581.67	1376.22	7412.61	2714.99	5138.65	1961.62	2825.48	1630.07	620.048	574.38	679.414	23969.2	24481.6	4714.06
TCGA-BP-4798	334	1	628.526	1614.36	808.017	2124.43	1531.06	5251.04	665.463	1312.93	2517.76	1052.78	1478.7	1095.73	5286.23	8321.86	2899.03
TCGA-BP-4961	1935	0	699.317	1137.5	2115.22	3887.78	1396.12	3491.1	231.674	7376.64	3720.42	802.552	1772.08	1716.63	8836.15	10805.3	3495.94
TCGA-BP-5009	1092	1	4530.74	1472.09	745.664	2073.8	2636.17	17303.8	1042.53	3323.97	2374.71	1226.78	1601.64	826.141	17181.4	5026.14	1915.34
TCGA-BP-4973	1384	0	6580.33	4792.42	1589.1	7005.56	2789.68	8391.99	1961.7	7376.36	2700.2	1015.26	1418.43	806.944	30738.9	13755.5	4235.08
TCGA-DV-5574	2016	0	3107.29	3603.82	1149.88	2735.35	4945.69	5929.4	1228.33	2374.52	2469.58	1015.14	611.831	416.185	24118.2	10625.9	2183.49
TCGA-BP-4177	1670	0	1473.98	710.534	1155.81	3642.78	1465.63	6943.28	422.042	2669.7	2874.72	712.399	2854.34	1201.29	19362.4	15063.8	6623.32
TCGA-B0-5709	3974	0	1809.13	1779.46	1341	5713.52	3104.86	6001.12	1679.79	3708.18	3623.31	1330.31	1095.35	961.034	17418.3	6205.53	2592.98
TCGA-BP-4987	1124	0	5930.24	6935.62	1152.57	7182.46	3869.04	11730.9	2707.47	5359.48	2474.48	858.545	690.717	693.018	21006	6794.63	3195.54
TCGA-BP-4760	2361	0	865.09	2231.91	1108.33	3919.34	3004.38	9013.14	332.81	3514.27	3389.09	807.075	2138.28	547.552	46924.1	12418.5	3992.61
TCGA-A3-3351	910	0	4612.75	4414.62	731.642	5936.08	3720.18	13248.3	2704.98	4161.89	2249.53	806.181	1324.26	636.212	12748.3	15995.9	4921.77
TCGA-CJ-4886	1952	0	2531.23	3639.67	1349.56	6160.69	4867.74	11838.1	1630.61	4205.44	2663.87	923.812	613.073	647.401	19634	7837.65	3221.33
TCGA-BP-4795	620	0	677.961	1448.88	1438.5	3471.64	2580.09	8135.29	634.563	1823.04	2870.92	890.684	1348.19	731.813	40118.4	1882.93	1886.43
TCGA-CZ-4859	1787	0	2771.73	3278.72	936.042	17575.5	2562.59	8573.33	1879.24	4611.31	3000.33	873.076	1261.04	658.478	31012.5	12509.8	4790.19
TCGA-CJ-6027	3615	1	2375.9	991.203	640.546	3210.7	1717.42	15644.1	1131.67	1752.29	2870.01	1335.88	3107.1	582.767	23087.6	2214.52	1273.12
TCGA-B0-4945	2145	1	649.054	650.08	2352.77	4394.39	1056.76	5319.69	358.422	3338.67	3444.44	888.331	2256.24	2321.94	22762.7	11629.4	5025.96
TCGA-BP-4777	1731	0	1376.96	2047.29	1225.1	3565.25	2339.24	6859.49	977.702	3721.7	2390.17	1075.94	972.237	705.758	21792.7	7103.23	2299.22
TCGA-B8-A54E	909	0	629.367	1216.65	1915.67	6603.97	1697.15	6379.06	2051.66	976.409	1836.98	1136.49	1946.22	786.932	12140.3	3043.41	773.014
TCGA-B8-5546	505	0	4216.91	4307.55	2161.09	8635.35	7070.18	17568.3	508.408	2086.59	3627.3	848.542	1556.9	501.721	30941.2	1472.96	338.993
TCGA-BP-4807	211	0	3653.6	4096.77	1405.47	5584.68	3974.73	9617.91	2254.69	6139.27	3539.48	848.12	1264.84	580.06	23279.7	2394.32	2771.13
TCGA-CJ-4874	2283	0	2553.32	2746.66	1340.57	9121.85	3788.59	7817.85	1869.04	3792.91	3299.86	992.546	677.831	792.752	14063.1	7518.15	2514.65
TCGA-DV-A4VZ	365	0	1803.34	923.296	5230.42	2107.73	1009.53	7189.06	285.439	2461.5	2153.33	358.986	5997.69	1842.43	33373.2	5024.4	2157.14
TCGA-A3-3328	1385	0	2003.12	983.558	1633.02	6085.28	8630.47	551.169	857.534	1601.82	2284.74	2221.87	50.9817	481.777	37736.2	9723.02	492.928
TCGA-B2-A4SR	507	0	1382.95	3276.79	1519.62	6257.33	2429.37	10320	821.693	4347.94	3056.67	945.51	625.426	1149.12	8823.32	12965	3982.95
TCGA-A3-3367	2270	0	2939.1	3996.13	865.93	9479.94	2073.04	8819.37	1199.33	4786.97	2595.19	1033.7	876.442	674.351	9107.72	6673.96	2426.04
TCGA-A3-3370	2274	0	1704.92	3720.21	907.602	7227.31	3033.13	4581.19	834.014	4193.54	2853.36	1086.19	820.72	579.489	6639.62	18829.8	3631.44
TCGA-BP-4325	2964	0	5095.34	4982.31	983.941	6039.89	3314.92	7331.89	2312.15	4974.83	2283.36	920.863	546.403	871.715	19201.1	9459.64	2676.63
TCGA-CJ-4897	3341	0	2304.61	3031.93	1061.1	7142.45	2758.03	9082.35	1861.81	5027.82	2602.22	776.76	1745.08	649.615	16618.7	7208.7	2812.5
TCGA-B8-5159	722	0	1304.48	992.849	1572.26	8966.11	1016.88	10536.6	848.654	5882.11	4806.33	1177.73	4284.3	1204.28	5432.76	9392.03	4339.68
TCGA-AK-3434	2087	0	4094.39	3319.28	1086.99	4935.49	1759.19	11514.1	1463.04	3894.3	1895.05	670.865	745.259	1305.65	9384.81	10863.4	3242.15
TCGA-CJ-4875	3554	1	2633.36	3137.23	1087.97	2934.12	1747.48	4841.79	1834.48	3245.26	1522.24	776.806	867.383	534.15	17949.3	2651.99	2160.82
TCGA-CZ-5986	373	0	5005.69	5728.25	1056.02	8360.44	3403.84	26237.1	1813.4	5743.04	4734.87	1115.36	889.504	971.95	42728.3	12971	6006.52
TCGA-A3-3325	1170	1	1315.85	1720.25	1123.48	4681.08	1368.22	7802.02	910.922	3195.81	1820.1	1062.61	1165.47	1174.12	13900.8	12606.3	2483.91
TCGA-B8-A54G	53	0	5294.59	3356.61	794.19	5698.68	2255.48	9685.57	2426.21	3204.3	1559.48	1186.6	782.654	990.378	9559.81	9123.44	1292.85
TCGA-B0-5116	1274	0	3742.47	2173.11	1007.71	4360.97	1739.65	16570	1350.39	2998.1	2279.79	1398.03	1073.53	758.057	38254.4	2254.86	1222.21
TCGA-B0-4693	77	1	1945.25	1358.63	2581.8	6038.03	1965.71	11733.9	558.263	4586.2	3376.56	1019.81	2166.89	1831.45	21593	10734.5	4027.98
TCGA-B2-5639	1003	1	1885.25	2026.73	1223.95	5295.06	1761.61	3818.8	1232.89	2618.11	3497.66	845.934	1958.47	672.143	12643.8	1808.34	2299.14
TCGA-B0-4707	600	1	1926.72	717.018	732.208	3255.18	623.833	7375.96	786.41	2794.24	1169.4	1104.81	3589.91	667.768	14294.4	4607.37	2399.43
TCGA-B8-5165	737	0	2833.94	4126.07	1442.12	5972.83	5869.27	5483.93	1083.72	4507.15	3827.36	857.371	979.953	519.411	12899.6	7929.67	2495.19
TCGA-B0-4842	1724	1	1473.65	844.652	653.024	5212.18	895.522	9481.58	1132.73	881.974	1166.79	995.382	1354.86	922.44	9344.46	1890.83	715.81
TCGA-B0-4852	1121	1	1358.87	2480.48	1667.67	4992.61	1865.24	8432.58	487.227	3332.65	1991.44	1199.11	1406.48	954.357	31736	6943.22	3291.83
TCGA-CZ-5463	662	0	2551.38	3236.43	2327.96	7037.04	2764.7	9223.96	720.761	5037.73	4904.99	764.659	510.495	1014.59	24543.5	5551.83	3896.96
TCGA-CZ-4864	1315	1	921.26	1231.74	1316.91	6566.77	1399.27	10635.9	872.112	4888.89	3290.04	1005.11	473.856	1517.82	16454	10439.8	3017.44
TCGA-BP-4782	354	0	1798.01	833.467	1412.79	3242.82	1687.95	7646.29	480.269	2784.56	3510.97	1190.67	1778	1414.79	8112.55	8102.54	2284.28
TCGA-BP-4332	1133	0	2527.37	1924.04	1334.16	4352.41	1579.99	8073	952.348	5086.69	2469.46	771.937	1314.85	1796.61	26738.9	3567.81	1484.32
TCGA-CJ-4878	2186	0	2099.24	2758.81	3433.09	3670.23	1262.32	11061.3	193.527	3641.67	2344.73	895.269	1816.48	1702.3	31388.6	7957.87	3487.89
TCGA-B0-5812	3834	0	2035.76	3354.28	1676.7	5979.87	4029.99	6866.32	1282.88	4258.09	3814.86	955.857	673.055	732.061	17176.3	3263.98	3676.06
TCGA-DV-5575	1729	0	2406.16	2522.37	1538.82	5432.14	1554.98	21651	1057.82	3708.23	2556.81	1103.01	718.86	1590.44	36627.1	10272.4	3296.08
TCGA-BP-4972	1502	0	2492.18	3197.15	1338.88	5275.88	2320.87	7339.19	1198.48	6205.17	3373.16	1061.68	1250.2	904.657	22669.1	1961.49	2584.36
TCGA-B0-4688	101	1	1219.47	1659.11	1148.75	914.136	2682.55	2070.07	246.185	1081.57	4698.98	5672.55	1707.48	879.248	16819.6	3914.55	513.903
TCGA-B0-5402	1290	0	2784.67	3569.04	732.333	4416.53	3572.06	2110.91	736.15	6751.26	2274.24	649.178	1138.99	501.928	9303.77	11936.7	2961.66
TCGA-CJ-4637	2227	1	1758.9	1342.92	716.641	2280.02	1734.92	9637.63	944.469	2345.51	2366.74	1312.51	1508.03	793.208	17346.6	2339.97	1797.64
TCGA-G6-A8L7	2133	0	548.555	262.224	615.58	960.147	208.527	5653.01	389.715	1089.86	962.347	1333.12	2509.42	237.617	3933	3521.36	4164.84
TCGA-B0-5706	3205	0	4267.73	2231.12	813.753	3108.2	2457.84	12424.1	1058.39	4132.29	2748	1176	2269.83	665.535	24851.8	17764.8	2297.85
TCGA-AK-3445	2392	0	3282.62	2166.6	654.01	3259.28	2126.84	19492.1	2236.7	3093.14	2259.03	861.052	1706.83	712.482	6398.04	5546.36	3110.67
TCGA-AK-3455	683	1	1316.71	1450.59	1348.32	5768.57	1402.1	2912.77	804.368	3098.29	1897.57	589.314	1344.11	1261.87	7239.2	6663.6	2060.97
TCGA-BP-5185	1132	0	8525.51	2317.76	398.847	4267.55	1295.54	5912.19	4355.82	1649.62	1083.63	564.137	655.031	398.799	16368.5	8134.19	1938.34
TCGA-CJ-4889	1946	0	679.728	1104.51	1318.61	3891.44	2173.15	6910.79	595.286	2326.14	2942.43	1058.56	767.535	1073.63	23552.8	2829.49	1500.85
TCGA-CJ-5686	2038	0	1822.65	522.397	1356.84	4056.96	1143	8897.3	439.443	3732.34	3635.86	913.308	3209.19	1853.93	22043.1	5857.31	2035.63
TCGA-MW-A4EC	498	0	2665.17	2769.56	1112.54	5697.76	2362.21	9928.86	1643.72	2861.68	1431.87	604.889	854.62	687.79	25476.7	21456.4	2802.31
TCGA-B0-4818	510	1	2377.79	4114.1	1157.16	9565.19	2784.16	11779.1	1559.53	3722.11	1723.28	719.477	452.035	874.495	13993.8	12725.1	3593.65
TCGA-B0-5085	770	1	2700.33	4017.82	1341.17	6385.42	1019.69	7538.88	1429.98	2931.92	1208.56	587.995	1296.22	752.111	40314.7	10086.3	5438.79
TCGA-BP-4770	329	1	7623.68	528.648	2001.29	1851.27	3378.28	5626.99	876.421	2948.94	1516.64	1647.91	1199.81	778.003	50099.4	6105.05	702.999
TCGA-A3-3331	1257	0	1423.37	3015.83	1349.64	6741.45	2363.77	7027.43	873.335	3485.96	3322.42	1273.58	874.841	847.496	26583	10604	3285.12
TCGA-B0-4824	1657	1	3759.52	4449.87	930.506	6414.89	2181.83	9093.5	2181.77	4155.63	1979.37	984.709	389.496	704.799	18967	3137.79	2237.16
TCGA-A3-3343	945	0	3708.52	4233.68	1385.81	7022.93	2322.69	6946.69	2283.69	3840.49	1857.02	676.619	1897.94	1340.28	8313.9	12494.6	3363.68
TCGA-CJ-4640	3480	0	2911.35	873.387	980.905	3832.32	1492.77	8564.69	1669.75	2669.68	3683.91	1063.69	2065.54	1782.99	27440.9	1899.97	1830.52
TCGA-B8-5549	194	0	1206.1	1607.73	1508.13	6396.84	1903.02	8674.34	716.207	4173.67	3132.8	1252.44	1336.19	1096.31	17361.1	9391.63	1862.3
TCGA-BP-4167	2718	0	3614.25	1393.79	884.638	3532.46	3014.55	3390.13	1610.8	1421.16	1738.97	878.856	1126.26	520.784	13207.6	4953.48	1487.3
TCGA-AK-3458	1168	0	1380.29	1388.21	1551.22	2731.1	757.547	4571.05	587.699	3594.99	748.49	486.927	1225.15	1521.74	1932.85	5519.9	1723.37
TCGA-DV-A4VX	1626	1	3519.18	1084.03	451.085	3604.83	640.017	14753.9	1256.31	1763.88	972.35	853.686	2584.14	815.053	8840.99	5092.81	2967.66
TCGA-BP-4343	1912	1	1015.47	525.427	1364.33	2016.97	3374.86	6617.58	972.59	3101.57	4589.2	1004.06	1041.89	1093.46	11166.6	1521.9	762.261
TCGA-BP-4353	375	1	879.165	1891.23	1216.84	2584.98	1964.11	6582.42	724.183	7309.47	2855.31	781.386	1114.43	920.704	15479.5	6210.63	3748.35
TCGA-BP-4963	1834	0	530.741	1451.93	1119.89	3042.81	856.425	8711.9	503.61	3704.59	2567.9	1268.4	1604.44	1037.7	10938.1	6654.82	1894.95
TCGA-B0-5106	1598	1	4143.56	2931.03	1068.74	3993.15	2833.61	9210.18	1715.69	3187.33	1716.61	644.072	1484.9	619.483	27585.1	13333.9	2676.6
TCGA-BP-4971	1487	0	1811.28	1126.59	1040.18	2016.22	1101.49	3448.29	468.41	3164.6	2059.5	946.766	2336.43	1245.96	27277.7	8429.25	1246.5
TCGA-BP-4331	2454	1	1175.54	2819.81	1181.03	4949.57	2054.39	3800.3	963.452	4127.52	2460.78	1122.77	1424.24	716.362	17134.7	11131.5	3009.37
TCGA-AS-3778	43	0	2166.5	3414.91	1211.74	5846.9	2013.33	3635.22	1371.73	4481.99	1684.85	1033.04	1627.86	531.8	13617.8	18939.8	3342.55
TCGA-B0-5694	480	1	2976.73	1738.68	905.696	4086.49	1238.34	11592.4	1554.1	2884.6	2086.39	669.875	1442.32	876.902	18935.4	4721.52	2060.71
TCGA-A3-3382	574	0	1018.46	2447.56	737.538	2143.12	2409.97	16853.9	589.085	3942.41	3335.45	765.729	3354.28	608.821	6762.95	4970.27	3293.17
TCGA-CW-5583	2489	0	3721.6	3824.33	896.632	8940.31	3910.53	5969.49	1781.66	6385.87	3140.76	779.846	807.259	689.71	17387.4	10601.1	3868.95
TCGA-BP-5006	840	0	1148.45	1720.69	1690.46	7344.66	1248.33	5970.94	441.163	3097.62	2667.86	898.808	924.163	1353.21	29570.9	13116.7	3225.35
TCGA-B0-4841	204	1	1693.47	2027.6	2411.51	3001.28	1251.7	2240.14	744.049	1857.78	1687.51	529.162	744.147	657.349	32917.5	9703.78	2523.26
TCGA-B0-4815	1588	1	1035.15	491.769	764.232	1655.4	1319.54	9983.78	650.772	1655.42	1756.2	1726.49	1889.14	743.36	15272.7	3593.05	1070.98
TCGA-B0-5088	563	1	3914.89	2533.92	724.395	5263.44	1918.84	2957.41	1860.07	2727.84	1351.86	891.853	1174.5	540.384	34199.2	16566.3	3606.51
TCGA-B0-4833	2386	1	1639.45	2636.4	1312.86	7597.39	1667.67	4594.35	1232.24	2487.34	1408.35	698.837	538.973	663.888	27154.2	10943.4	3712.7
TCGA-BP-4781	2080	0	1646.31	2248.47	969.137	3899.85	2842.52	12915	858.64	3822.81	3011.82	847.488	1882.51	417.665	26882.3	9016.19	2837.45
TCGA-BP-4170	2343	1	952.961	1597.8	1551.35	6059.01	1231.04	7663.7	891.858	3069.09	3285.2	960.742	1186.29	1714.98	37971.7	10088	4020.42
TCGA-CZ-5457	2754	0	2839.37	2102.64	1179.05	4959.38	4529.52	6102.87	1182.36	3438.82	2630.99	810.265	1668.56	629.181	20527.1	7353.89	2488.76
TCGA-BP-4174	1879	0	2498.39	1782.5	1523.67	5051.67	2313.54	9148.79	1348.91	2105.17	3196.35	926.55	1683.89	624.066	30047.8	2882.71	3215.41
TCGA-BP-4992	501	0	463.768	774.667	3547.75	1701.13	634.295	3101.74	301.558	2156.56	1357.99	784.019	4344.24	1635.59	17369.9	7955.52	1955.87
TCGA-6D-AA2E	362	0	1771.67	4686.98	1515.31	6353.5	2994.6	7870.3	3791.91	971.124	1874.16	660.814	2117.79	426.752	71676.5	17770.8	1489.13
TCGA-B8-4154	1380	0	1269.27	1013.02	1127.13	5207.22	1092.09	4102.11	1242.24	2877.88	1639.64	582.584	1092.09	1708.71	15185.2	4846.86	1513.52
TCGA-CJ-4903	1560	0	3343.81	1800.63	1192.82	5310.09	1903.2	13246	1025.66	3059.6	1823.41	798.473	1555.25	1003.66	28943.8	7526.33	4575.47
TCGA-B0-5701	2461	0	524.375	844.673	1138.81	2971.9	818.625	5385.76	1782.33	3564.89	2682.11	1416.08	2283.48	508.997	2800.31	7817.94	2525.82
TCGA-A3-A6NJ	468	0	3133.45	4258.38	1266.54	7398.82	2964.91	16056.2	2138.17	3316.95	1834.99	888.575	435.81	604.351	28150.2	27072.2	6509.25
TCGA-B8-4620	777	0	1228.38	1375.31	957.038	3171.85	1352.78	6516.11	560.308	3111.12	1877.84	809.123	1417.44	1163.73	20371.2	15826	1819.06
TCGA-CJ-6033	224	1	2623.91	765.692	859.614	1896.53	1816.03	12962.4	706.278	1905.15	2466.74	1212.29	1927.21	752.284	21115.9	3113.61	1553.44
TCGA-B4-5838	166	0	1605.48	2558.39	1614.56	3310.63	3545.45	10139.1	804.752	3188.51	3909.06	1600.07	1992.6	438.54	4535.4	5744.32	1639.62
TCGA-CJ-5681	552	1	3831.42	5664.74	2077.23	6167.8	4479.37	9547.55	645.063	2101.02	5969.64	4136.41	256.297	525.958	15551.4	1884.72	815.62
TCGA-B8-5553	435	0	755.874	1361.18	1875.32	5631.09	1430.82	4947.95	412.765	5289	3663.58	976.072	1855.86	1427.74	12211.6	13446.8	3543.75
TCGA-CZ-5982	2439	0	1146.93	3036.68	6667.46	3896.08	1315.81	10212.1	266.18	4299.03	5229.99	912.836	1289.08	2938.25	19018.6	5045.14	3717.56
TCGA-A3-3359	2504	0	2780.72	3737.85	1264.73	9858.14	2819.3	9363.96	1349.18	4696.05	2436.66	901.892	892.514	822.65	19329.5	24581.2	4769.02
TCGA-EU-5904	551	0	5085.51	1349	1137.61	7008.42	2931.83	5617.57	952.774	4642.32	3168.75	1013.02	3007.39	1480.72	56284.8	24609.6	2917.54
TCGA-A3-3349	1385	0	5391.71	3957.45	1206.31	7555.82	4076.8	6303.52	2448.83	2935.05	1749.29	942.15	636.899	560.59	15010.9	8141.85	2971.26
TCGA-B0-5690	3392	0	2939.42	3818.91	1661.87	5652.9	3719.67	3785.16	1450.71	2776.84	2806.39	1228.98	677.861	578.609	26342.9	8074.97	2714.54
TCGA-B0-5712	2722	0	2950.69	1836.9	1014.14	8976.39	1390.99	6130.25	1131.54	3711.3	2633.03	827.69	1024.01	1260.78	21003.1	7686	2361.74
TCGA-BP-4327	109	1	6033.08	4548.57	859.341	5569.58	1638.34	16453	2997.44	3422.69	1876.45	650.628	1622.66	939.695	22658.5	10232.8	4137.02
TCGA-CJ-4895	1200	1	2573.64	1517.64	1025.46	3748.75	2107.82	17049	1072.88	3116.4	2112.04	1126.63	2275.37	1120.3	20812.5	3785.65	2011.92
TCGA-CW-5589	2378	0	3162.19	3963.78	1101.81	8510.34	2852.15	8390.63	2269.37	3145.51	2482.26	953.657	671.087	571.994	13366.9	9486.56	3015.02
TCGA-BP-5199	1355	0	3550.24	1994	1145	3154.2	1262.92	3498.7	1184.09	4358.7	2117.03	930.75	2015.06	893.13	27751.6	8901.16	1448.94
TCGA-BP-4804	1459	0	1861.67	2306.1	988.005	3282.95	2712.95	6349.82	2067.67	2208.64	1978.71	916.924	1071.62	452.989	13396.3	5614.11	2410.65
TCGA-CJ-4644	336	1	1635.91	1552.1	1603.98	7024.94	1572.17	7049.79	797.913	3119.48	3170.2	1036.3	1712.58	1461.12	12822.5	5260.52	1941.59
TCGA-BP-4774	1885	0	1102.19	1286.04	2155.4	4871.54	985.268	2267.96	631.98	2628.91	2378.99	913.284	1433.49	1478.46	28939.6	27774	3863.38
TCGA-B0-4839	1639	1	5229.26	2581.22	783.704	4102.39	3325.65	6013.2	3386.71	1317.3	1761.43	656.598	1039.3	262.753	21958.6	6609.6	2086.87
TCGA-BP-4976	1632	0	2838.62	5169.35	1165.96	11304.8	6011.28	4830.8	2022.14	6410.51	3626.18	1023.66	1057.15	443.214	16163	9164.06	3964.44
TCGA-A3-3365	873	0	2441.41	3750.69	2425.44	5036.36	4198.09	8984.83	1609.72	2848.31	2530.89	763.871	451.149	971.101	28048.1	16187.6	5427.29
TCGA-B8-A54F	519	0	6535.82	3203.53	660.356	4651.3	2470.41	19478.3	1248.76	5415.16	1526.88	968.971	922.797	1238.9	14723.9	23534.7	3180.57
TCGA-B0-4846	1200	1	492.357	1545	1590.49	5322.53	1359.08	3708.03	471.708	3968.36	3363.57	841.06	793.943	1421.15	42218.5	14563.1	4013.83
TCGA-BP-5001	1177	0	1801.97	1215.79	1048.73	4073.28	746.465	1995.1	938.644	2649.85	1266.01	709.774	3434.99	1317.21	12556.9	15511.9	5560.47
TCGA-BP-4969	1794	0	2213.94	1473.64	1094.46	4619.23	909.145	3706.55	1553.83	5639.66	1612.39	579.084	5083.11	1442.69	13696.5	11267.2	1722.7
TCGA-BP-4349	372	0	1763.38	2406.05	1336.97	4682.37	1917.69	5093.52	1090.24	3122.42	1899.03	662.086	1046.99	782.492	7951.44	13297.8	4298.38
TCGA-B0-5099	485	1	3839.46	4176.32	1623.23	10083.7	2993.12	9375.29	1663.58	5537.75	2310.04	917.627	1291.06	489.762	57253	21650.9	5095.83
TCGA-CZ-5455	561	1	2070.23	2507.09	1113.99	5291.88	3727.9	6592.06	733.962	4441.73	3612.99	1395.6	672.714	978.959	22197	9833.3	2163.01
TCGA-B2-4098	51	1	2011.42	1072.57	504.412	2355.22	2419.03	6440.33	1744.22	1579.67	2359.39	1163.35	5021.99	750.067	21512.5	1255.83	714.649
TCGA-BP-5173	62	1	4340.39	2749.61	1265.08	4608.49	3630.4	4261.94	1900.6	2698.96	2148.84	1482.54	1167.76	453.797	28174.3	6197.29	3282.85
TCGA-B0-5711	3989	0	4273.23	4286.96	1274.71	9110.27	4280.09	6979.53	2047.39	4209.49	3524.09	991.33	865.817	751.095	16847.8	4987.05	3349.55
TCGA-B0-4817	1019	1	3228.58	801.766	867.14	2425.72	892.482	19618.2	1158.56	3190.01	1615.19	749.65	2962.16	1198.6	17100.9	3909.91	1925.99
TCGA-BP-4759	2372	0	5574.4	1245.21	517.371	4832.12	3288.71	3644.23	2379.42	2419.75	2324.79	821.625	1202.59	641.494	11078.6	8240.15	1920.72
TCGA-CZ-4860	206	1	2060.47	215.222	1249.19	2843.78	1915.22	16653.6	274.4	1892.63	2000.22	1248.11	3437.62	706.92	32628.4	1209.41	3441.98
TCGA-B0-5702	2172	0	1577.23	433.179	402.024	4266.68	685.537	1988.95	2750.15	308.685	471.209	519.443	198.072	42.4146	4305.34	10319.9	986.282
TCGA-BP-4768	400	0	1768.78	2149.66	851.897	4138.58	1181.26	15067.6	833.687	3625.54	2489.32	774.308	2885.34	577.147	19270.3	6055.46	3873.41
TCGA-BP-4991	1413	0	1739.81	2615.33	1525.52	5096.25	1935.96	6400.97	523.021	5938.12	3327.22	972.537	939.88	1110.99	9925.37	8271.32	2176.67
TCGA-CJ-5682	3736	0	6294.18	3021.91	1297.46	6140.9	4501.11	7492.31	1965.59	2264.88	2188.05	781.507	1003.82	475.707	12504.2	7036.93	2943.83
TCGA-BP-4165	3037	0	3593.8	1431.87	1037.04	5635.72	1123.88	3396.49	1788.55	2424.87	1742.26	737.366	1096.51	1296.22	19424.8	8033.22	2295.23
TCGA-CJ-4638	431	1	2136.6	560.748	863.394	4631.46	339.495	3340.67	889.177	1634.42	1931.65	1366.86	3583.21	1152.4	12725.6	2683.7	1190.56
TCGA-G6-A8L8	1091	1	5313.85	1352.37	868.661	4762.12	901.605	11734.9	3132.59	1800.88	1377.35	776.686	1298.99	1195.62	21224	9984.08	3039.63
TCGA-CZ-5458	2789	0	1196.76	2158.14	975.652	5205.06	1815.45	3920.41	952.864	4406.64	2327.78	807.691	1180.75	838.09	2810.52	9757.7	2155.59
TCGA-BP-4159	2601	1	1207.69	1615.11	1979.06	2658.48	1239.02	3585.41	821.063	2404.7	2685.22	677.781	940.484	929.928	10667.8	7483.98	2155.42
TCGA-A3-3374	1314	0	1536.36	1312.58	1014.6	19487.1	2919.17	1102.66	736.788	1737.51	614.869	1411.79	130.85	656.313	22277.3	22909.4	575.897
TCGA-AK-3429	3328	0	1661.31	944.063	1058.02	5960.38	1236.67	9074.19	1025.01	1820.39	2419.04	810.438	1046.05	975.416	25720.3	4569.51	2255.51
TCGA-BP-4790	1111	1	1325.4	2332.07	1416.47	4639.4	2080.65	6335.99	936.391	4971	3090.3	825.528	1369.94	974.007	19010	3025.95	2367.71
TCGA-BP-4765	2184	0	1103.98	1810.12	2448.84	5318.39	1335.64	6536.75	399.353	4630.16	2883.05	824.841	1484.19	1785.07	29637.7	14111.7	3618.88
TCGA-B2-5633	963	0	141.731	1246.68	741.418	1350.58	983.435	4376.22	244.441	7038.1	4935.63	410.887	1768.41	1182.86	2542.9	3493.21	1368.28
TCGA-BP-5187	406	0	1334.48	1563.38	955.358	3240.38	1141.92	18552.5	618.808	4903.46	3184.11	800.7	1311.65	1064.4	29688.2	7366.05	3317.55
TCGA-B0-4699	110	1	1981	1559.6	1228.88	5797.33	8070.65	3322.7	1292.58	1855.67	2111.46	1949.74	1009.83	756.218	59404.1	3746.16	636.01
TCGA-AS-3777	1238	0	1830.65	1338.02	1321.09	7261.31	4560.73	306.07	2241.41	2389.41	2368.64	2876.48	612.032	1054.01	10892.8	3356.6	395.537
TCGA-B0-4718	1778	0	6041.33	2611.76	1095.29	3115.5	1303.15	7170.2	2535.02	1897.64	1604.71	793.735	1880.17	783.607	30121.9	23918.1	4002.71
TCGA-B2-5641	656	0	2423.48	2028	859.12	4632.18	2214.9	9808.53	1513.77	3281.56	3735.89	1411.54	2332.6	738.305	15438.2	2085.84	1556.12
TCGA-CJ-4635	1416	0	2649.77	3466.05	815.253	2814.58	3001.17	12818.8	1539.87	5868.07	2043	1032.41	1992.77	688.653	26574	2752.38	2869.13
TCGA-CZ-5469	946	1	1411.7	696.033	886.321	1133.5	654.665	8271.56	1710.57	993.883	1402.39	1412.72	2959.87	374.394	17875.2	5253.76	1865.71
TCGA-B0-5102	2764	1	1879.3	1983.92	724.27	3392.09	2008.53	11218	2419.99	3359.58	1957.54	757.68	1725.5	410.456	32101.6	5492.05	1981.27
TCGA-AK-3447	1217	0	1123.47	731.257	824.846	12502.4	2271.41	57.4691	958.326	808.037	1086.53	464.005	29.0754	571.876	11035.3	5523.55	157.049
TCGA-CJ-4918	93	1	2013.07	2345.17	960.062	3400.73	3405.95	10666	787.134	2655.72	2474.2	947.168	895.529	499.789	21188.3	6235.42	2091.36
TCGA-BP-5178	1912	1	997.59	696.299	840.723	2111.36	985.176	5641.11	415.317	2875.29	1486.2	1003.2	3048.97	903.893	10054.4	7583.14	2517.57
TCGA-A3-3372	735	0	2332.78	4350.82	1273.39	7377.17	2326.71	13098.4	937.927	4042.59	3222.24	827.891	1060.1	1220.32	21562.2	14339.2	5391.24
TCGA-B8-5158	1218	0	1393.77	1546.04	1133.65	3035.55	1199.75	9332.11	642.051	3193.93	2715.41	1888.92	3776.12	832.617	17759.4	2734.5	2554.44
TCGA-BP-4981	1097	1	3258.51	2192.08	1479.68	4745.73	677.991	6215.73	855.541	2512.78	1235.42	566.068	1812.2	958.834	17826.1	13094.3	3920.32
TCGA-B2-3923	992	0	214.079	1072.45	969.47	10972.5	13953.3	163.17	852.634	3103.83	3371.03	838.744	25.5056	690.67	8461.21	1329.28	462.802
TCGA-BP-5004	1126	0	1695.74	2135.68	1760.23	6186.58	3008.28	4296.92	823.205	5608.92	3286	878.382	903.947	578.312	10339.7	19869.1	7521.67
TCGA-A3-3347	1097	0	413.808	439.388	1212.29	1743.96	903.481	4742.28	486.896	2633.78	2935.28	1590.53	1905.7	1035.98	6304.46	6232.31	2247.35
TCGA-A3-3357	2688	0	2361.47	2987.93	968.549	6273.73	1678.68	9814.75	1083.7	5619.2	3634.47	1120.75	2223.05	1354.3	25743	3141.61	2355.83
TCGA-B0-5696	2609	0	3396.26	2417.81	1499.23	7621.26	2546.13	16432.7	2835.87	1776.22	2291.63	1360.21	673.718	701.511	14542.1	6600.06	1908.81
TCGA-BP-4771	162	1	3332.14	2068.95	741.894	3250.06	2875.59	4167.04	2402.61	1961.67	2033.44	1356.2	1183.46	787.656	17482.1	10626.4	2485.26
TCGA-BP-4763	1270	1	2588.86	2712.93	954.797	4238.71	5243.92	16032.6	1313.36	3720.3	4392.2	685.609	1418.52	778.138	27469	2961.12	2735.02
TCGA-B2-5635	755	0	211.902	2370.92	955.573	5850.66	5480.34	3234.95	1363.92	7356.5	3891.17	751.911	163.558	612.022	5278.77	1730.11	2546.81
TCGA-CJ-4641	1661	1	1860.7	1916.17	854.079	3584.61	2097.34	7042.61	947.443	3113.2	2982.88	1295.02	1895.85	977.959	16646.6	5111.63	2162.96
TCGA-BP-4801	1124	0	3865.25	3464.15	1045.48	7368.6	3535.52	10236.6	2067.83	3114.32	2896.17	842.414	1085.69	653.424	23053.8	3450.08	2902.2
TCGA-DV-5566	1398	0	2141.73	1996.15	1062.14	6209.32	1475.95	5032.82	1017.66	2339.88	2122.86	1357.22	795.323	634.906	29394.3	9524.97	2785.95
TCGA-A3-3329	1624	0	2289.84	2749.22	1115.51	4829.14	2151.92	8579.28	760.578	3657.86	2299.98	655.112	1054.67	2076.86	13324.2	8129.02	2429.78
TCGA-CW-5587	2226	0	4274.85	2535.68	1150.34	8934.33	3197.05	7786.64	1648.43	3532.7	3547.24	1004.28	2090.24	830.999	14051	3825.71	2558.34
TCGA-BP-4329	845	1	3423	2606.26	1235.37	6440.43	3090.32	9640.07	1394.24	2825.85	2810.91	702.709	916.703	801.772	18005.5	5909.62	2479.16
TCGA-BP-5175	932	0	3241.79	1729.59	456.429	2112.17	889.491	6465.97	2837.15	1631.28	1426.36	879.856	1694.01	478.266	15747.4	6793.83	3038.28
TCGA-CJ-5676	4067	0	956.79	640.346	740.465	2615.97	847.922	9796.98	759.329	1954.02	1585.3	715.769	2332.64	749.121	23474.1	8040.57	2784.25
TCGA-BP-4330	1888	0	2124.09	3790.74	1087.49	8016.52	2751.79	8585.65	1884.52	4259.53	2347.3	877.769	1011.07	936.968	10053.6	8978.88	3156.99
TCGA-B0-4837	1378	1	2375.42	2946.26	940.776	2799.3	1442.74	11860.9	1476.01	2885.42	1941.25	1216.42	2162.88	411.269	12552.5	8822.76	3571.13
TCGA-CZ-5453	2419	1	3537.93	3462.78	1414.81	10046.1	2062.95	7702.75	1642.96	2926.87	2414.89	1031.03	1221.14	869.211	29424.6	12705	2390.13
TCGA-BP-4970	433	0	3049.21	5002.58	1308.88	6314.44	4466.6	11233.4	1360.17	5323.54	3658.2	1065.94	785.093	540.247	20702.7	9438.58	3944.08
TCGA-B0-5400	1733	0	558.009	370.493	1118.22	2579.26	494.737	9674.91	487.829	1597.97	1253.99	837.526	2958.76	1251.62	15892.9	5865.95	1465.67
TCGA-CZ-4854	1404	1	1037.67	708.952	1593.55	1822.13	1541.08	12030.6	651.004	3169.59	2613.8	1191.78	2657.56	997.245	17440	1784.8	2301.74
TCGA-BP-4163	2839	0	912.296	1371.58	1590.19	4397.57	1158.02	8894.14	543.04	3466.06	3545.77	1639.03	2363.37	1115.45	12570	2367.42	2062.45
TCGA-CJ-5684	2231	0	3758.4	2513.3	909.456	5991.63	2629.73	8460.88	1921.67	3174.14	2363.3	1014.35	1167.5	689.174	16860.9	3110.17	2443.02
TCGA-BP-4347	1367	0	1089.7	1321.5	1922.02	4936.21	1332.89	6448.37	468.47	3040.22	3298.03	802.887	1864.32	1583.92	23704.1	18003.1	5900.94
TCGA-BP-4967	205	0	4599.9	4802.87	883.622	3988.07	5234.68	11359.4	2828.16	5141.66	2911.93	1072.44	2607.31	665.864	17591.2	9379.42	4004.52
TCGA-B0-5097	665	0	463.276	495.822	1625.13	2647.12	1300.79	3248.14	157.341	4981.72	3085.37	1313.78	2913.92	1047.99	27715.2	12036.6	4068.25
TCGA-B8-4151	1299	0	1843.3	1771.66	2830.77	7472.76	1313.6	6366.19	1556.7	3735.08	2698.62	582.536	1790.51	2086.17	14309.3	15779.3	4243.08
TCGA-A3-3306	1120	0	1074.19	2121.07	1084.96	3279.16	994.282	10890.9	583.883	3975.23	2977.03	757.213	1583.35	1412.57	7291.02	5144.22	2167.16
TCGA-B0-5075	637	1	920.99	1496.79	989.037	4254.03	1073.63	13462	633.872	3608.01	3416.13	1753.09	2447.48	794.103	18883.3	3641.94	1826.99
TCGA-B0-4713	202	1	1796.76	1210.22	851.167	3275.74	928.051	7437.81	1809.84	2828.02	1631.29	1119.97	1405.17	732.934	10493.4	3191.58	2223.73
TCGA-AK-3465	369	0	613.263	1450.08	1053.54	8115.45	7665.49	188.54	1213.91	1697.91	2655.25	1358.73	243.937	609.379	11819.4	9421.68	656.027
TCGA-CJ-4893	750	0	1962.01	613.842	1530.26	5369.47	1315.12	4987.88	582.537	2945.11	3555.78	793.514	3271.57	1570.7	26871.3	4320.4	1502.18
TCGA-CJ-4908	1531	0	2124.67	3852.24	1607.51	4703.22	3693.25	8136.38	754.858	3897.43	3013.52	996.798	727.654	761.166	22001.5	11500.6	3857.74
TCGA-CJ-4642	3205	0	2284.05	649.651	395.143	715.157	1630.38	1005.97	1468.6	1311.17	1565.15	1076.66	1070.45	227.966	21966.3	3536.1	824.16
TCGA-B0-4819	183	1	1009.52	589.966	1281.58	1388.22	1394.2	5048.61	599.932	1852.62	1786.84	870.999	1141.07	1092.24	25028.8	7619.75	1606.46
TCGA-B4-5378	175	0	1126.17	1674.54	913.838	4552.77	2825.12	6689.22	502.743	3739.77	2700.72	731.055	1681.41	877.467	32057.8	30755.2	6796.43
TCGA-BP-4982	1014	0	2682.65	4784.3	1095.28	7083.7	3701.01	9306.11	1367.03	6823.8	2952.53	947.197	547.52	733.619	16050.7	11895.8	3735.84
TCGA-CZ-4866	3267	0	1274.68	1266.93	1387.94	5948.87	1625.72	4016.2	839.421	4493.86	3638.81	1250.44	2676.83	1435.21	9684.47	7576.29	1321.81
TCGA-CJ-4888	1567	1	1494.46	942.387	947.262	2107.12	2276.91	5689.45	897.147	2310.83	2162.93	1638.44	2344.07	965.887	6998.03	7329.47	1862.23
TCGA-A3-3363	319	0	2574.29	1345.36	1929.05	4318.77	3671.24	1638.66	991.081	2963.31	2017.71	1153.99	2894.76	1291.44	16504.1	1879.49	1190.97
TCGA-AK-3436	3331	0	1813.62	1426.37	1103.83	2090.29	1593.69	6647.02	1810.77	5996.4	1685.45	740.888	2354.54	591.116	3168.44	5595.89	4738.82
TCGA-CZ-5470	386	0	1441.26	893.962	1176.04	2749.96	1354.97	3971.56	850.042	2238.63	2273.01	1246.38	2347.4	755.78	12999.8	3921.23	1227.93
TCGA-B8-5545	1525	0	1032.21	1136.88	1466.43	3465.92	2436.61	7270.1	614.474	3158.68	3702.42	1035.12	1097.15	1160.16	46293.8	3998.02	2336.78
TCGA-CZ-5984	2067	0	1310.38	606.304	979.418	2763.98	1109.93	21060.5	602.102	3460.5	3226.39	1514.26	3015.08	2097.99	11100.7	2793.44	2277.22
TCGA-AK-3427	3583	0	1645.51	717.611	1772.77	3114.76	3982.29	346.709	562.936	1118.57	1721.4	697.51	57.4412	781.953	3066.12	1771.58	259.368
TCGA-BP-4994	1308	0	2426.85	2971.13	1130.36	9908.48	9949.72	4464.85	1387.83	3611.3	3553.34	1029.67	320.646	509.414	44720.6	4871.67	1443.75
TCGA-B8-4619	523	0	1516.02	1240.92	1599.54	4482.93	5824.62	1142.27	207.845	2099.89	4077.75	1602.99	379.639	518.916	6110.38	12235.7	810.285
TCGA-B8-A54I	150	0	1908.92	1047.34	850.242	2337.63	1022.9	13509.8	1168.07	1721.97	1379.62	926.434	2863.74	952.281	14722.6	7386.51	3157.4
TCGA-MM-A563	591	0	7317.43	3247.95	772.069	3732.82	2852.9	10019.1	3003	2369.4	1742.83	905.357	1504.04	770.832	12549.7	9690.68	2173.05
TCGA-CJ-4905	1496	0	4874.66	6045.92	1542.07	7525.31	5463.56	8572.21	1793.76	3652.42	3519.22	1137.42	615.113	906.305	15037.3	13495.4	4887.79
TCGA-CJ-4885	3451	0	10013.5	3083.17	1793.43	13928.8	3693	18056.4	3015.08	2955	3209.34	818.107	690.935	1251.69	27754.5	3991.4	3304.47
TCGA-B8-A8YJ	431	0	698.803	2315.03	2955.22	5060.75	2467.38	2158.15	406.703	5348.21	2279.53	863.722	431.906	793.842	43634.7	21089.3	5171.78
TCGA-B0-4697	578	1	1280.95	826.956	625.103	1266.63	992.706	4171.02	788.376	1413.12	1333.79	961.159	1095.83	980.232	11109.1	4826.83	925.471
TCGA-BP-5189	822	1	1569.15	3499.08	1241.59	5500.76	1856.9	12959	824.441	5411.41	3932.89	1102.57	1343.92	1024.07	9728.24	11234.6	7292.47
TCGA-A3-3316	1493	0	1408.3	1967.33	1498.36	1963	3336.87	11805	643.586	4861.84	2365.21	942.288	2811.63	692.344	15874.2	8840.86	3147.62
TCGA-B0-4703	182	1	1292.43	1392.19	1243.02	2021.94	1334.94	22029.5	548.17	4486.38	3000.45	1509.36	1867.59	1499.84	15919.1	5248.8	1174.45
TCGA-CZ-5467	73	1	4153.59	2316.12	2723.15	6456.66	3125.43	10658.7	585.759	3525.87	2424.15	542.921	1563.64	1210.69	33735.2	10433.3	5406.19
TCGA-A3-3380	567	0	4128.58	3422.01	906.175	6335.42	3818.9	4640.25	1410.67	5559.63	1451.36	625.008	737.462	494.613	6195.15	20867.7	5483.07
TCGA-B0-5095	245	1	852.753	1148.13	1200	2844.44	1457.39	16003.8	615.718	3021.3	2642.6	1149.08	1049.06	849.995	12615.8	5523.15	1477.76
TCGA-B0-5692	3944	0	7103.26	2304.87	671.736	8395.16	2122.69	11803.1	4922.33	2884.39	1858.19	1040.49	1093.19	716.724	17788.1	4141.11	2906.33
TCGA-B0-5077	1317	1	4180.27	3452.12	894.013	7269.68	2297.68	13866	1566.67	3789.06	2087.84	1097.3	1147.7	687.863	53732.2	6265.82	2721.69
TCGA-B0-5710	2430	0	2431.85	2394.86	1711.64	5961.98	2114.39	8663	1021.24	4436.29	3916.43	883.566	1114.73	1333.55	9417.12	7468.15	3240.41
TCGA-BP-4345	1516	0	933.877	1162.76	1473.48	1857.67	1647.19	5230.23	449.458	2504.8	2992	1203.23	1524.95	862.2	26954.6	8081.6	1463.34
TCGA-BP-4355	953	1	1213.68	952.976	1376.87	3068.81	1327.63	5122.47	618.902	2831.43	2365.28	869.264	1704.05	1403.68	39017.2	13245.7	2866.84
TCGA-BP-4965	1871	0	1228.98	1359.73	1384.71	5013.67	2362.2	7880.26	752.393	4814.23	4521.64	1130.2	942.114	1004.12	15010.9	6015.41	2537.45
TCGA-A3-3376	1696	1	2502.74	3263.44	1089.16	4918.17	4391	6642.32	962.471	4170.79	3478.51	900.79	477.007	881.713	12211.3	3456.99	2282.67
TCGA-A3-3358	1307	0	1154.96	1734.7	905.088	3934.39	1409.23	8256.06	914.536	2561.4	2142.97	1111.45	1027.85	767.082	12855.2	7404.65	2106.64
TCGA-CZ-4861	446	1	2649.27	1355.21	771.766	3622.97	1904.68	16484	1462.98	3340.47	2679.37	996.994	1901.77	775.653	24370.6	5575.22	1902.73
TCGA-B8-4622	1525	0	1337.28	2647.18	1320.04	4855.36	1665.77	9719.85	903.35	4759.04	2710.04	989.526	979.39	924.639	11587.4	8712.07	3695.51
TCGA-B2-4102	952	0	875.641	1378.27	1171.91	4873.07	1125.74	6801.73	799.584	4056.47	3728.71	1026.23	1543.41	1535.4	8962.66	2972.66	1779.71
TCGA-CW-5585	2609	0	4234.71	6158.49	1073.18	12567.8	3282.83	6169.05	3240.59	6278.07	2581.18	756.443	543.605	638.397	12890.9	14158	4588.84
TCGA-BP-5195	749	0	1129.28	3045.9	1392.02	4070.45	1769.02	14538.2	679.826	3393.22	3155.85	1047.28	1131.92	742.68	14907.3	6940.9	3613.17
TCGA-CJ-4899	1528	0	2284.64	4277.93	1413.97	5132.37	4372.24	6988.44	644.274	4241.98	2388.24	843.501	706.547	564.126	26506.2	12335	3873.25
TCGA-BP-5177	293	0	3116.11	1012.02	1331.72	4273.66	1143.81	3429.05	1240.04	2421.65	2418.19	919.16	1116.29	1125.42	20127	3560.84	1036.09
TCGA-B0-5110	2009	0	1214.56	2361.21	1789.28	8621.86	1915.24	6900.52	763.174	3844.11	3763.45	863.795	584.602	1315.23	24488.6	3680.92	5429.48
TCGA-BP-5183	1291	0	1657.34	1384.22	824.262	5765.96	920.196	13967.5	1024.95	3626.98	1324.5	1062.15	1333.31	1005.37	9186.37	2666.63	2246.67
TCGA-AK-3431	2241	1	1421.15	987.519	2097.56	3904.44	1809.74	8135.86	468.352	3728.79	3463.13	784.887	858.454	1215.36	15495.9	7501.16	2189.36
TCGA-B0-5098	1584	1	1402.6	216.455	2888.5	1490.84	656.412	312.876	1224.11	669.989	496.857	4126.62	1756.44	352.252	27468.9	5754.68	933.427
TCGA-CW-6090	2552	0	4919.98	1625	1022.26	2891.84	2095.84	21471.5	1880.61	3053.08	1805.45	682.41	1091.87	682.414	35230.1	4931.81	2048.2
TCGA-BP-4968	1746	0	4128.37	2620.85	960.792	3997.38	2977.52	5581.83	2773.57	3112.07	1619.54	906.22	1111.08	337.883	29052.1	12026	2209.53
TCGA-AK-3443	1423	0	3866.62	3605.14	2741.4	8748.98	4216.85	45.2932	157.624	1035.54	2871.64	1428.27	46.2353	1939.01	3259.6	19642.7	645.67
TCGA-AK-3453	2531	0	3640.25	2071.44	417.219	4325.35	1041.79	2717.99	1771.5	1661.34	1214.25	855.808	698.51	390.407	18757.9	13755.9	3215.05
TCGA-BP-4959	2660	0	1826.25	2751.26	1170.45	6034.7	2283.05	7895.15	1091.54	5655.11	3790.23	1229.21	1544.83	649.644	21674.2	5008.86	2593.42
TCGA-B0-4822	1111	1	2112.34	1102.05	794.097	1435.45	1375.62	2561.58	814.452	1000.27	1005.35	1216.48	1951.94	435.278	31834.5	8478.46	1968.57
TCGA-A3-3311	1191	1	4220.91	2587.06	692.844	5228.47	4096.51	8637.77	918.61	3488.39	4005.03	1312.48	1098.22	525.595	14483.3	6152.03	1585.13
TCGA-CJ-5672	1972	1	3424.76	2032.44	838.56	3855.98	2500.5	5978.74	1721.22	1637.03	1808.82	888.882	1845.71	409.018	10594.6	6439.42	2122.84
TCGA-B0-4838	834	1	1508.21	2642.94	3044.87	5707.62	2207.96	12183.1	850.077	2117.17	3252.85	1095.94	729.981	809.422	14958.4	7701.87	3363.49
TCGA-BP-5010	878	1	1492.35	1101.57	1118.9	2227.11	1093.54	3079.65	601.03	1986.19	2169.51	828.503	1955.28	746.856	25344.1	7066.48	2204.31
TCGA-B0-5083	1045	1	1796.36	2586.36	1018.7	11634.3	8984.7	1758.9	938.916	1624.3	2619.27	1006.14	269.354	380.419	10084.4	6155.48	887.382
TCGA-BP-5198	603	0	1517.49	1064.91	2091.91	3136.35	2314.12	3850.04	452.593	4154.14	1900.45	1356.72	2546.54	646.115	18148.4	10158.6	5601.98
TCGA-CW-5588	2017	0	2522.75	2377.38	1174.9	4054.43	3669.93	27131.1	1980.89	3435.74	3077.73	1397.09	1345.49	575.481	17617.1	3626.8	2290.92
TCGA-DV-A4W0	2470	0	3353.47	2520.62	2478.78	7627.94	1409.42	19702	806.225	6297.41	2568.2	946.563	1323.56	1253.91	61304.4	11748.2	5640.85
TCGA-CZ-4862	3271	0	945.232	3071.48	1516.01	3380.15	4285.9	15296.7	1048.46	3403.43	3509.69	1325.75	674.01	562.687	18076.7	2998.62	2815.44
TCGA-CZ-5465	2564	1	1817.1	2223.98	1302.55	4940.14	1632.94	18720.1	899.527	2272.04	2120.63	832.803	2396.71	1322.54	25936.7	4900.27	2789.28
TCGA-CJ-4639	3229	0	2868.12	3228.16	1074.01	6088.7	3190.15	6992.83	1380.81	4162.68	3291.59	768.446	717.758	872.384	18871	3380.47	2470.02
TCGA-B2-4101	648	0	1559.16	2140.59	1163.71	4458.96	1383.2	5239.9	815.398	4607.74	2847.17	868.92	1233.55	1444.93	5823.12	7460.33	2211.33
TCGA-BP-4986	785	0	4675.64	3087.16	816.672	3127.58	3997.57	15658.8	2491.09	4689.28	3344.99	880.186	1170.1	590.229	21915.3	10982.6	3346.93
TCGA-B8-4621	788	0	1968.42	1266.36	1988.04	3817.04	2059.37	3918.16	719.851	2539.58	3469.46	1843.57	7680.48	965.521	7515.09	6258.05	1149.91
TCGA-A3-A8OW	323	0	1636.2	2303.02	1405.12	5644.95	1551.99	2796.52	905.733	6583.01	2214.89	814.67	936.086	1309.16	8976.1	19075.3	4646.2
TCGA-B0-5700	1790	0	3133.34	2070.52	1222.95	10319.6	1752.17	10730.7	2001.07	1673.78	1316.91	1076.81	990.77	527.778	42740.9	22082.3	6118.68
TCGA-BP-4784	1854	0	2337.58	2038.29	1425.48	2749.41	5316.27	12784.5	909.927	2692.6	2581.17	710.035	2313.52	504.683	28676.8	10105.1	2738.46
TCGA-A3-3323	1106	0	4472.7	4634.85	720.346	4338.64	3322.05	12645.8	1883.46	5205.52	2449.97	890.809	1324.26	687.08	7657.59	11113.7	2203.63
TCGA-CJ-5680	768	1	3745.33	2235.51	1413.07	6583.55	1770.87	9348.2	1360.66	2627.58	3514.52	1274.98	3487.3	1302.2	12553.3	8162.92	1342.52
TCGA-CJ-4887	932	1	2304.42	2208.13	953.308	3127.58	1270.73	4972.81	1808.18	2480.06	1708.75	1106.71	1624.1	809.41	10406.9	6006.51	2411.28
TCGA-BP-4769	1876	0	3212.52	3204.71	1374.84	5068.75	5449.58	10361.1	1246.92	2430.38	2831.7	625.897	1504.71	397.406	45651.9	12415.6	4910.57
TCGA-B4-5377	365	0	1057.73	3799.62	2559.4	7140.79	1035.67	19134.6	794.404	5103.12	3703.93	840.767	831.909	2365.32	16711.9	12104.8	6339.85
TCGA-B8-5163	822	0	2347.05	2426.49	1305	2391.95	4154.13	16220	910.907	2804.77	4201.31	1988.36	1135.65	650.95	15496.1	3871.51	2380.75
TCGA-B0-4844	313	1	3190.71	1601.96	1146.31	5382.73	806.942	7727.51	1176.32	2626.8	1041.93	848.661	2206.3	1208.89	13122	7261.45	2746.88
TCGA-B0-5691	3431	0	3042.52	4135.31	1248.75	7034.51	5195.41	5518.2	1429.05	4061.7	2878.6	877.172	1095.79	404.528	10625.1	16056.8	3143.64
TCGA-BP-4776	411	0	3372.6	2418.57	922.553	3946.52	1908.34	4688.33	1060.4	2155.63	1561.3	599.277	818.001	833.738	36664.8	19606.3	4212.52
TCGA-AK-3425	3343	0	1691.18	1704.71	1256.15	3364.65	1302.31	10596.4	1199.24	2662.72	2271.1	1382.1	1042.12	775.142	13774	3359.27	1529.95
TCGA-BP-4758	2208	0	4394.5	1677.09	680.271	4341.56	2115.5	3153.88	1978.53	2293.13	1627.01	734.131	616.019	595.238	20863.2	6870.91	3651.84
TCGA-DV-5573	1130	0	2118.3	1691.12	1237.14	3888.03	1474.75	4789.53	952.346	3025.36	2236.65	1215.88	1238.06	1017.08	11765.8	5039.17	2130.32
TCGA-BP-4334	645	1	4434.49	1324.43	522.115	19954.8	2954.56	500.388	2851.04	1154.56	1138.72	761.126	63.6084	759.088	27506.4	9992.3	830.45
TCGA-B2-4099	972	0	1638.95	929.718	1154.34	4432.22	1344.65	4917.88	1116.9	1251.06	1586.96	789.322	1221.93	1456.94	13677.3	5102.98	1514.16
TCGA-CJ-4907	1499	0	1820.87	2330.01	1423.11	5231.48	3206.17	7073.68	1194.19	3363.99	2821.75	969.233	1309.42	614.021	19830.4	6818.74	2702.55
TCGA-BP-4974	211	1	499.213	854.239	1738.74	4294.79	954.663	1773.23	292.939	3693.39	2574.05	1257.2	1520.96	1334.37	38346.7	21154.5	4620.17
TCGA-CJ-5671	3987	0	4011.23	1923.88	926.505	2852.66	3391.32	11002.1	1647.04	2363.11	1647.1	1088.9	1723.7	374.073	39117.6	6006.08	2086.31
TCGA-BP-4169	701	1	839.583	1276.05	1395.58	3187.5	1438	5614.15	353.748	3230.08	2697.37	1019.76	1035.96	1011.05	46338.1	12462.2	3283.27
TCGA-CZ-5468	59	1	1852.47	387.498	1271.24	2053.47	1045.39	4941.97	534.615	1770.62	2189.18	1741.59	4296.46	923.124	35196.7	2907.17	986.335
TCGA-B0-4821	1230	1	1772.85	675.164	557.777	1420.65	585.19	17854.9	1242.46	1651.16	1037.63	1332.46	2563.83	646.052	12859.2	10292.8	1943.37
TCGA-B0-5100	1913	1	3697.7	1716.73	1501.46	2307.1	3040.22	4262.52	1434.33	1582.47	1731.66	304.795	1762.54	319.713	15967.3	10314.2	2626.77
TCGA-B0-4698	42	1	5470.2	519.613	1028.57	1115.66	4204.02	2527.51	371.568	389.302	2037.92	2072.01	4685.39	684.667	24679.2	7086.95	272.099
TCGA-BP-5000	563	0	2148.64	1961.13	794.497	3102.62	1056.43	8047.51	1709.84	2408.64	1586.1	727.805	1387	548.025	9223.8	7589.37	2804.93
TCGA-CJ-4920	139	1	2355.37	1659.9	1023.02	3815.47	1229.55	5717.44	762.699	3053.72	2508.1	1159.43	1344.82	1114.29	38968.4	10448.4	2248.74
TCGA-AK-3428	3728	0	2943.87	2386.35	1764.08	5941.8	1762.42	10362.8	907.343	4034.01	2783.73	726.371	664.069	1212.79	24039.9	8103.6	3861.21
TCGA-CJ-4873	1776	0	2396.47	1487.38	481.497	2554.81	1109.37	9575.26	1963.36	1478.26	1110.69	919.643	869.98	416.084	9949.48	4061.74	1837.96
TCGA-EU-5906	206	0	1880.01	2099.18	1654	7475.03	2037.75	7106.42	759.899	5042.93	4400.92	1351.11	1249.84	1589.88	31110	17606.2	3003.65
TCGA-BP-4158	3377	0	4916.9	4468.15	1277.05	6335.4	2810.53	8625.96	2344.48	4205.62	2366.87	919.888	1053.19	749.954	18726.4	10097.4	2643.65
TCGA-BP-4176	1955	0	2004.25	2086.19	1094.18	2576.88	2213.05	15758.5	1295.06	4090.48	2967.2	848.377	1362.01	701.249	14294.2	7694.62	3081.73
TCGA-B8-4146	511	0	573.843	3989.39	2603.97	2727.21	5945.66	19739.9	276.413	17630.6	9543.6	754.893	908.252	1397.18	14638.9	2563.32	3377.47
TCGA-T7-A92I	356	0	819.659	1289.48	3940.48	9484.59	2184.06	4336.73	2390.94	1250.85	3648.22	2301.67	2295.95	907.404	7712.2	8781.38	1142.25
TCGA-CZ-5459	1683	0	1134.51	1043.6	803.256	3221.53	642.649	4871.49	697.417	2336.15	1820.62	1571.45	2375.87	877.928	38067.2	8024.42	1137

## Sheet: Fig.6C
id	futime	fustat	CRY1	NR1D2	CRY2	ARNTL	CLOCK	TIMELESS	DBP	RORA	PER3	NPAS2	BHLHE40	NR1D1	PER2	BHLHE41	PER1
TCGA-A4-7997	927	0	1481.72	2465.89	2633.76	1109.97	3427.77	1995.95	450.594	2054.94	751.324	5501.13	47685.9	2374.76	980.91	8297.97	3365.91
TCGA-Y8-A896	567	0	812.169	3915.97	3003.59	439.638	1824.72	1320.88	3822.62	751.862	2736.13	1793.59	15823.3	4427.58	1394.81	7357.26	11530
TCGA-P4-A5ED	2816	0	243.949	1036.1	2234.77	760.292	817.461	599.921	705.389	469.18	1225.05	7200.78	7557.94	1648.07	3554.11	12054.7	8072.08
TCGA-B3-3926	883	0	1486.84	6538.17	4244.46	324.614	2677.74	1524.73	1329.15	2254.83	1773.56	2523.13	11300.8	2155.51	1018.88	4356.08	10043.3
TCGA-2Z-A9JD	1060	0	1144.83	2400.11	4956.78	544.818	2088.26	1706.66	1235.61	2494.76	2677.55	3098.91	39655.8	3054.11	1106.66	1996.27	13454.5
TCGA-SX-A7SN	578	0	948.575	1662.12	2232.98	688.953	1311.51	900.613	1074.05	1505.85	1372.97	2519.63	10200.1	2920.64	998.998	2823.5	9575.05
TCGA-A4-7286	554	0	680.36	1356.74	2770.25	291.144	1171.7	1684.84	1451.82	402.942	677.186	4036.78	3587.66	1439.86	351.86	1599.53	11059.4
TCGA-UZ-A9PM	3811	0	784.953	1501.2	3897.9	283.167	827.294	1226.92	1973.59	656.619	1368.36	2084.76	36873.6	3900.72	1250.18	2989.17	6589.41
TCGA-HE-A5NI	360	0	1260.48	862.862	2349.41	440.593	860.827	840.586	424.566	957.715	907.17	6051.34	17599.6	1789.9	824.338	1480.98	6544.6
TCGA-A4-8312	708	0	603.693	2845.8	3711.51	550.606	1669.47	982.906	1471.55	639.075	1667.23	2053.13	57297.6	2587.12	548.413	864.623	8456.73
TCGA-UN-AAZ9	548	0	2023.68	2132.09	3056.6	864.816	2588.9	1121.03	657.172	701.19	324.603	2915.86	13844.4	1052.6	287.653	9115.8	6013.38
TCGA-5P-A9K8	1309	0	1802.85	1951.96	2201.6	618.996	2153.8	1164.6	2962.85	599.797	1163.02	1108.72	16127.9	871.809	425.1	1990.2	9989.66
TCGA-UZ-A9PK	3571	0	1134.05	2015.01	2911.94	760.187	1426.21	1014.14	467.081	1029.24	811.661	3514.95	23512.4	1419.09	2117.21	1780.53	8658.64
TCGA-G7-6789	122	1	950.011	341.683	1946.23	439.867	2002.06	1893.3	993.326	572.692	120.302	5949.42	16145.5	3227.37	826.806	2827.91	9336.56
TCGA-SX-A71U	1357	0	962.789	1541.25	2395.64	418.816	1812.26	1617.14	618.863	1152.98	843.548	3362.38	5382.56	1390.48	986.441	2712.96	5935.41
TCGA-2Z-A9J2	1795	0	625.684	777.738	1956.1	270.198	1084.39	1419.51	2433.23	479.57	390.683	2260.02	2526.91	3059.45	250.208	3894.06	2260.2
TCGA-AL-3467	2135	0	1451.48	1256.93	5215.48	1512.1	3798.64	868.769	362.167	2399.85	513.456	1203.31	3697.35	168.523	1819.79	11877.4	15228
TCGA-UZ-A9Q1	730	0	2481.46	2113.76	5882.59	942.772	4886.12	1891.42	2195.15	1743.61	2035.71	7506.28	18005.3	2415.24	1349.02	2334.95	6946.52
TCGA-GL-A4EM	32	0	719.994	1205.65	2493.06	419.678	1158.23	1872.19	1649.45	306.228	523.174	2941.34	10572.6	3171.14	228.637	2342.22	2182.76
TCGA-A4-7828	238	0	1265.16	1312.61	1888.53	673.061	1778.63	799.154	229.04	1684.95	726.296	2196.14	85405.6	442.983	2093.09	12111.3	9456.25
TCGA-A4-A4ZT	516	0	2516.25	1909.47	2893.3	1089.93	1982.8	1235.49	365.554	1844.94	556.488	7904.44	9252.7	2646.7	891.545	1827.35	1563.07
TCGA-B1-A654	616	0	598.56	1136.5	3013.97	446.528	862.216	651.718	1268.31	535.839	520.954	1440.56	3679.5	1375.7	480.555	1851.99	5655.83
TCGA-2Z-A9JQ	778	0	594.669	2073.83	4030.56	241.538	1050.42	499.281	2817.13	594.717	764.031	840.567	5238.67	3693.89	880.828	1735.4	5212.13
TCGA-2Z-A9J5	3050	0	868.961	788.419	1907.31	342.463	908.515	1744.18	966.015	469.212	454.394	3398	12089.5	2134.31	416.544	2764.57	8956.24
TCGA-F9-A8NY	36	0	969.429	1286.54	1646.22	842.779	1164.17	1328.04	519.315	467.175	434.187	4498.05	6769.98	1082.24	806.62	5262.09	3890.46
TCGA-5P-A9JW	3241	0	484.649	1187.56	2330.89	553.3	1302.86	899.272	2405.52	961.834	833.022	4710.71	9004.43	3431.2	493.232	1885.6	1641.48
TCGA-2Z-A9JR	161	0	1285.69	609.005	3147.05	1049.35	1551.46	1074.84	429.538	1480.85	410.904	4976.05	7683.75	918.905	879.681	1845.66	11345.7
TCGA-B9-4113	1536	1	1887.5	1697.39	3557.4	712.577	1750.9	1207.7	746.1	1591.81	1355.89	2155.48	10298.4	1281.72	1572.68	3695.91	3802.16
TCGA-B9-A69E	452	0	925.602	2333.45	4408.24	606.909	1388.41	1211.97	3037.43	909.892	1846.63	2780.53	29524.6	3400.41	596.732	10896	4955.09
TCGA-B9-A5W7	585	0	1568.3	2322.46	4270.34	784.984	1822.16	1589.09	875.671	2132.7	1373.49	3949.84	12296.5	4938.84	1355.2	3181.48	16410.5
TCGA-UZ-A9Q0	3368	0	477.789	789.668	3578.73	525.223	858.367	798.436	1159.49	1540.07	1228.2	3746.15	7150.61	2313.67	1029.11	3177.1	8854.11
TCGA-SX-A7SP	496	1	607.213	2266.6	2276.77	366.524	1422.87	867.474	745.003	666.745	783.276	3246.36	7871.39	2615.29	556.183	2614.42	12221
TCGA-B1-A655	510	0	1562.59	2102.82	4566.11	857.778	3538.45	1185.11	736.092	1878.32	2218.25	2461.46	6203.77	912.285	805.864	3885.42	6043.69
TCGA-Y8-A8RY	769	0	1775.98	1165.21	2566.24	1112.95	1482.79	1361.81	703.564	1488.42	755.326	2984.52	7246.25	2128.38	688.882	2152.83	4608.64
TCGA-5P-A9JU	373	0	493.798	1601.68	3283.21	314.861	1632.38	1471.87	3129.85	1506.08	1363.99	4305.12	2696.35	3418.32	828.893	3815.64	4492.8
TCGA-G7-6797	765	0	849.28	4461.31	4667.17	508.382	2295.3	958.13	1314.52	3431.46	1954.38	5325.02	11251.8	3616.99	979.635	1494.01	13867.5
TCGA-B9-7268	671	0	1427.74	5723.6	4830.14	546.871	2719.62	2421.33	986.044	2491.76	2107.28	3651.77	7156.02	3031.14	1429.41	3795.95	6469.13
TCGA-5P-A9K4	2184	0	679.259	1098.46	2201.06	664.687	1263.85	821.766	657.415	1350.18	478.504	5423.57	14595	2347.72	1109.89	2834.54	1771.47
TCGA-G7-6790	1575	0	1270.84	1447.54	3950.59	820.965	1809.12	1096.23	503.131	1226.25	635.337	6273.27	13829.6	1326.27	1185.39	1278.05	4854.73
TCGA-UZ-A9PR	2191	0	1481.95	2423.71	3946.6	1423.26	2189.75	1288.18	852.293	4729.29	1015.47	5059.01	28482.4	4307.29	1829.22	2521.22	11928.6
TCGA-B3-4104	1049	0	879.395	2429.52	744.131	270.62	1887.26	2725.97	135.338	242.441	438.604	7291.91	7191.69	279.644	938.011	6727.11	1596.44
TCGA-B1-A47O	842	0	337.496	401.759	2101.92	247.792	819.427	826.106	1140.64	1148.71	843.492	1629.37	25053.1	3397.7	965.28	2985.47	8124.8
TCGA-4A-A93X	390	0	517.835	2733.95	2700.94	214.182	1382.97	1684.48	2274.71	918.441	496.526	1978.57	10131.4	875.83	281.306	3842.04	1912.52
TCGA-F9-A7VF	73	0	511.254	1253.39	3124.33	246.09	650.515	691.976	1119.99	372.023	346.837	1062.35	7596.79	2893.18	369.052	3266.57	10070.4
TCGA-2K-A9WE	214	0	794.159	2427.25	2553.22	249.795	1329.99	1428.18	1933.03	761.075	1618.16	1217.92	30203	1917.06	938.25	6622.1	12214.2
TCGA-AT-A5NU	67	0	716.061	1763.81	4182.37	618.814	1244.56	711.402	517.619	716.035	1253.92	5966.78	9808.06	1370.6	1781.22	1374.74	6704.13
TCGA-DW-7837	1142	0	2765.88	1487.39	3077.94	1295.76	2002.25	1052.76	448.44	2166.21	829.149	4288.9	8143.23	2228.19	1369.23	2557.33	5123.78
TCGA-B3-8121	379	0	1092.15	1934.64	2322.48	614.058	1795.34	1157.91	481.471	1642.66	1501.12	2330.29	7302.84	1320.63	852.554	3929.46	2548.72
TCGA-AL-3473	1906	0	1085.56	1241.63	4325.71	1176.01	1335.93	903.274	1349.45	1941.39	1217.1	1053.8	5979.34	1156.03	1952.56	5694.99	5920.76
TCGA-UZ-A9PQ	2624	1	734.729	2451.85	4326.37	737.39	2455.36	1505.38	2490.41	1911.27	1857.93	8023.01	12651.9	3166.49	732.983	5409.28	2990.62
TCGA-EV-5902	578	0	873.76	2148.99	6907.24	1086.01	2102.73	486.878	1229.56	1639.89	1842.37	4916.28	5498.44	2579.32	1524.6	5310.02	7022.41
TCGA-2Z-A9J8	2790	0	794.461	2418.66	1895.5	389.569	2128.9	1200.13	1595.94	1927.62	657.96	3428.16	4813.55	2073.95	478.765	5124.77	2080.76
TCGA-BQ-5887	771	0	2026.61	1036.13	3190.76	223.111	1305.92	551.425	762.689	734.333	1930.58	333.767	38101.8	5103.99	586.182	10128.4	3371.82
TCGA-A4-7732	582	0	1869.21	2262.91	2398.68	557.641	1539.25	1448.39	866.746	2999.09	2113.56	2380.92	9377.47	3133.82	1071.41	3091.02	2906.19
TCGA-BQ-5880	1314	1	930.089	1172.25	2621.67	490.762	2012.26	750.58	1869.38	1061.59	870.785	4786.06	10146.4	1871.3	365.803	2313.87	1331.06
TCGA-J7-6720	388	0	1364.57	1980.14	2941.69	714.031	2004.99	1013.06	623.832	1604.73	1041.59	1943.32	8838.88	1810.82	839.155	1846.7	2570.85
TCGA-P4-A5E8	1306	1	318.464	1193.21	2149.49	568.93	1041.01	1042.51	842.646	347.678	461.433	3791.37	22609.6	1556.05	613.602	4247.98	5387.29
TCGA-IA-A40U	511	0	1878.92	1095	2554.27	565.609	1338.92	2067.46	1137.6	661.487	796.757	7284.59	15519.4	4581.23	869.183	2828.02	4423.63
TCGA-2Z-A9JK	1186	0	706.714	832.159	2428.09	1302.26	2050.98	1198.45	738.666	2194.41	945.182	2462.37	10726.3	2850.48	1154.06	5252.16	3839.29
TCGA-J7-8537	321	1	1778	573.436	1850.98	366.921	895.225	2344.73	830.871	462.012	2850.96	1048.91	11982	4642.38	649.325	5245.6	2009.47
TCGA-5P-A9K2	2392	0	412.77	1143.99	1200.96	294.91	930.72	865.681	924.503	1050.49	1283.91	3236.21	5631.49	1802.13	1017.85	2462.37	3216.08
TCGA-G7-A8LC	702	0	1179.65	410.249	1003.24	901.499	4032.62	996.847	445.794	563.884	208.353	4718.5	995.613	1075.61	221.051	5461.3	7029.53
TCGA-BQ-7053	1516	0	779.294	2856.07	6272.16	563.545	2275.54	1048.75	1515.43	846.791	2237.71	2111.43	19931.1	3091.08	1109.1	3732.39	3481.55
TCGA-5P-A9KH	2051	0	724.58	12101.1	11810.4	545.495	2223.16	1270.1	1223.51	1966.4	2045.92	42.9175	24411.8	2682.77	590.256	410.24	7765.06
TCGA-SX-A71W	1076	0	2131.32	1494.4	2630.3	877.069	1683.36	1634.3	1010.14	1876.82	1091.23	2298.51	10435	2481.54	951.381	3264.08	2545.45
TCGA-WN-AB4C	1188	0	709.22	1663.16	1873.74	206.742	1736.63	750.111	3667.72	513.186	1875.2	1234.36	4008.76	1377.31	856.212	5123.71	8686.63
TCGA-5P-A9KF	845	0	823.556	1154.79	2546.01	609.298	1045.19	776.925	715.589	2949.36	1007.59	4728.16	11808.5	1908.06	2436.59	2263.01	3499.63
TCGA-SX-A7SS	1615	0	1014.67	2235.4	2299.25	557.549	991.663	1134.05	1231.66	2160.73	1751.09	1509.84	8468.34	3285.26	564.391	910.311	6982.93
TCGA-P4-A5EB	2477	0	806.172	1793.32	5665.32	748.736	1778.96	1094.37	726.702	1301.18	997.668	6388.2	12288.1	2408.01	969.903	3777.18	2715.35
TCGA-GL-A9DC	392	0	1558.57	1816.8	2810.94	424.606	1396.29	2112.79	945.149	1898.45	1173.78	3457.03	16278.8	3094.69	958.417	4016.36	5083.99
TCGA-HE-A5NL	767	0	1527.8	1442.3	2343.87	817.437	1392.84	1152.2	891.803	1961.26	1094.48	4103.97	8765.21	1561.01	1104.32	2118.11	2963.65
TCGA-G7-7502	786	0	958.582	3103.58	2985.18	332.856	1529.95	1349.74	1250.7	1499.3	1554.32	1587.4	31616.5	2537.83	3211.96	3388.45	6797.46
TCGA-KV-A74V	347	0	1000.52	2099.99	3197.57	403.179	838.106	1051.85	1079.85	1446.65	945.447	4241.04	4919.54	2580.64	850.249	1074.23	18338.1
TCGA-2Z-A9JM	934	0	1080.15	2622.38	2459.41	296.121	1296.78	1486.58	1443.85	1550.17	1439.87	2017.21	5713.78	3735.32	1360.38	3106.31	10789.6
TCGA-BQ-5881	1454	0	506.565	789.588	1735.01	589.053	931.84	844.625	2182.83	396.438	558.574	2903.74	15247.9	2293.31	339.828	1571.34	5141.88
TCGA-IA-A40Y	62	0	1559.59	359.028	1235.84	305.537	1003.72	3024.01	351.775	291.023	168.615	4546.36	4899.04	502.292	1251.29	1026.38	1215.89
TCGA-B9-4116	627	0	896.82	2606.6	2413.56	283.68	2357.18	1290.01	448.309	1937.6	380.113	5519.12	20598.7	1135.12	899.295	1600.16	3530.98
TCGA-GL-A9DD	341	0	1334.78	2500.29	2174.7	424.822	1316.47	1550.42	1184.92	1184.93	1212.96	1927.81	14448.7	1899.77	1506.2	2883.06	9636.73
TCGA-SX-A71R	1457	0	763.921	1443.52	3048.66	431.651	1022.91	867.317	1152.41	1872.16	2421.25	3205.25	4535.34	3449.19	1315.03	1628.23	9823.55
TCGA-5P-A9KC	377	0	1374.6	2373.53	2131.16	427.95	2138.18	2045.8	1492.28	1356.28	1022.43	7150.26	7372.42	1396.35	374.763	4412.32	3459.56
TCGA-PJ-A5Z8	600	0	1618.98	1917.53	2050.2	768.697	2560.5	1777.26	373.162	746.462	398.048	1616.75	11689.9	675.932	523.874	4797.37	3932.5
TCGA-GL-6846	5925	0	1161.82	4892.37	3616.84	367.223	3157.22	2763.21	1548.59	1493.42	2562.97	3256.03	3962.16	2043.91	1409.14	8809.17	7864.49
TCGA-DW-7838	744	0	2515.56	1139.19	2577.48	1059.85	1541.84	888.512	215.826	2475.87	566.203	3112.72	45344.6	1141.13	1597.99	4728.13	3227.9
TCGA-DZ-6133	1557	1	2022.25	2111.87	4404.61	1047.9	2649.36	3298.08	540.398	2942.03	773.963	7818.11	7485.01	1161.28	942.885	3082.37	3646.72
TCGA-Q2-A5QZ	428	0	205.207	635.569	3372.83	75.689	279.408	980.897	1821.22	83.776	131.002	3746.53	666.593	1691.89	194.414	2189.73	5273.77
TCGA-G7-A8LD	514	1	2407.83	4112.34	953.587	278.249	2610.63	8157.15	426.205	356.612	573.443	2983.35	9417.45	911.107	522.171	2858.82	1453.87
TCGA-B1-5398	1251	0	1073.11	940.694	4000.54	701.385	812.69	1738.57	966.138	306.807	868.814	5534.85	23363.2	1362.4	719.767	4429.26	1438.67
TCGA-IZ-A6M8	497	0	712.406	1119.13	3218.55	305.69	792.351	1149.68	3337.04	383.284	931.036	2958.78	10147	4582.04	591.332	3393.71	6258.4
TCGA-A4-8310	780	0	1225.83	2132.79	3315.43	251.612	1561.2	3542.53	752.074	590.774	1477.31	4406.56	2611.79	2681.56	787.628	3371.34	9679.39
TCGA-BQ-5876	586	0	1640.74	2795.74	1789.19	356.776	2315.87	2301.1	265.828	1768.48	585.742	5744.17	10266.2	537.34	359.748	3956.76	893.973
TCGA-KV-A6GD	560	0	1280	1022.6	2726.95	834.781	1116.02	972.915	474.034	798.009	394.531	4705.58	33998.4	2133.66	1111.05	2787.57	15221.8
TCGA-SX-A7SL	823	0	776.787	1943.14	2566.25	431.119	1122.45	859.301	1692.67	1661.46	1944.41	7570.19	3490.94	6123.44	836.505	2348.64	9238.94
TCGA-5P-A9JY	1508	1	647.334	1911.93	1819.82	349.029	924.909	840.826	912.222	1438.56	1136.8	4147.47	2637.58	1589.47	746.375	1976.46	2445.23
TCGA-MH-A55Z	845	0	1594.13	1038.59	3156.4	544.6	861.466	1005.58	822.951	1337.82	967.069	2389.6	4650.46	2177.25	854.851	2195.97	8024.63
TCGA-P4-A5E7	2649	0	1170.51	1400.73	1946.07	1231.11	2228.46	888.983	365.465	1641.08	454.538	1996.48	33927.7	976.358	1037.74	1404.91	8195.37
TCGA-DW-5561	414	0	1334.46	984.79	2192.95	558.13	1380.68	1456.36	862.9	1568.74	1680.42	2807.69	13058.9	2029.92	1439.53	1692.04	4655.52
TCGA-BQ-5888	403	0	550.777	577.815	976.377	587.829	3451.87	799.127	573.809	372.526	193.273	4347.13	9610.55	1490.1	604.853	4218.95	1840.6
TCGA-2Z-A9J7	139	1	683.793	1821.01	2028.02	293.089	1173.34	858.216	761.697	1157.05	1201.22	1672.21	10952.7	1365.21	1291.9	2357.1	3964.13
TCGA-SX-A7SO	1257	0	1585.41	1627.73	5269.95	984.121	2136.52	743.987	762.687	1828.49	3369.64	3456.22	20078	2363.85	564.878	7318.89	7195.86
TCGA-2Z-A9J1	2298	0	1443.67	1330.68	2946.69	735.268	1449.3	1618.26	1005	969.199	938.976	2914.24	16679.5	3444.67	816.991	2280.83	6638.69
TCGA-GL-A59T	546	0	929.839	926.379	2276.38	460.878	1123.71	1740.04	301.874	355.271	280.98	4087.21	11441	1880.55	484.113	4325.17	1595.01
TCGA-DW-5560	1486	0	937.344	1365.06	4187.61	429.608	848.746	641.08	552.489	1123.1	983.069	2520.55	5861.3	1368.86	707.766	821.118	6643.39
TCGA-BQ-7048	2839	0	1669.87	3067.71	6206.09	408.69	1399.07	935.095	1516.79	1189.45	2889.79	847.974	64121.1	2043.25	985.709	9632.96	4360.85
TCGA-BQ-7059	232	0	2029.7	1573.87	4351.83	1162.29	1884.65	1925.81	1161.43	2159.24	1176.05	4450.75	32429	2579.98	1973.29	6112.53	7137.34
TCGA-B1-A657	641	0	1379.42	1679.12	2765.67	743.238	1653.13	1304.45	696.521	1558.33	724.813	5312.79	7190.62	1110.18	865.532	2275.51	2804.63
TCGA-A4-8311	729	0	1259.98	2140.03	2237.15	582.2	1645.38	1116.55	306.254	1693.16	1426.68	5457.94	6429.78	1283.32	1227.16	2168.84	6574.52
TCGA-UZ-A9PJ	797	1	1278.48	1963.21	4243.47	1144.37	2360.93	1069.29	755.065	2837.45	997.071	5409.4	59548.4	6659.79	1004.58	6444.01	13351.4
TCGA-G7-6795	1194	0	1039.27	690.977	3034.12	765.394	1049.6	1479.25	570.661	293.386	527.124	5171.01	2697.29	3204.82	427.44	1116.07	9016.34
TCGA-A4-A5Y0	252	0	701.029	2363.46	3187.14	495.393	1333.07	1699.87	1529.29	708.046	658.974	4697.72	4260.85	3646.23	147.273	1920.74	5589.17
TCGA-BQ-5879	697	1	897.318	2622.41	2082.18	622.417	3449.44	1698.48	362.743	371.114	917.553	1928.65	62775.6	1812.14	761.238	533.703	3045.84
TCGA-P4-AAVM	1539	0	1156.33	1737.99	2674.7	586.443	1812.63	1098.08	1604.47	1632.72	1413.12	5995.46	9908.64	1875.92	698.744	2768.19	2165.75
TCGA-EV-5901	1040	0	1047.21	2603.21	3817.46	1066.49	2719.44	1471.47	483.604	1964.55	859.91	3548.66	24379.8	1803.72	1717.84	1730.86	11254.3
TCGA-2Z-A9JJ	1213	0	793.507	1178.51	1925.02	566.174	1386.71	1410.24	991.25	2012.18	1934.67	8228.18	22405.6	1360.56	4163.96	8861.44	7643.6
TCGA-B9-5155	665	0	2012.22	4786.89	4677.72	1308.51	2820.05	1427.33	743.36	3341.34	1796.61	6437.16	7545.53	4177.18	1208.45	3298.22	3522.88
TCGA-DW-7834	3950	0	1795.71	1834.68	5018.49	780.862	2246.95	703.77	557.997	2791.07	1185.67	2479.97	30098.8	2305.42	4156.98	2755.73	8686.01
TCGA-BQ-7056	612	0	680.992	1388.9	5990.38	894.971	1916.52	1352.42	1502.99	1828.62	991.004	4121.43	10628	2049.12	438.057	4543.19	4271.89
TCGA-AL-3468	2331	1	1426.54	1176.9	2364.49	982.046	1317.87	983.34	181.682	1357.28	798.155	6309.48	17579.8	1139.87	881.771	2770.71	7939.2
TCGA-IZ-8196	649	0	1910.41	3259.21	5216.09	1082.32	3521.21	1426.21	367.093	3511.23	2098.35	2155.91	39140.7	1831.97	2793.69	3684.91	12158
TCGA-BQ-5882	658	1	3573.89	925.089	1753.04	293.845	1180.15	1803.25	1575.15	810.664	4761.01	2220.5	5970.53	3084.42	1151.04	16534	2443.35
TCGA-B9-A8YI	374	0	882.529	2282.17	3817.92	368.188	1849.12	1082.07	2163.71	1080.6	2505.08	4431.31	7909.45	2963.58	421.432	5833.94	4317.64
TCGA-MH-A856	947	0	607.838	810.869	1994.46	666.134	1146.55	696.745	1093.43	1204.91	1122.62	2917.97	18984.3	2844.94	878.484	5509.34	10651.1
TCGA-P4-AAVK	1590	0	1721.33	1732.34	4423.35	655.032	1837.23	1852.88	2066.34	1534.55	1437.96	3762.78	8460.26	1941.17	1097.55	2001.89	3213.52
TCGA-5P-A9K0	677	0	1172.68	1903.28	3201.61	557.481	1356.95	2511.07	3001.59	2061.52	2069.91	3997.37	8165.04	5561	979.092	3424.05	4454.33
TCGA-F9-A7Q0	398	0	1125.45	2291.27	2961.16	441.075	1374.98	1191.71	1247.62	442.116	662.646	2365.82	25871.8	1403.97	369.64	864.546	8266.37
TCGA-A4-A5Y1	395	1	1459.51	748.302	4959.62	642.467	2670.99	1517.61	498.34	1160.16	968.816	6884.47	2818.38	457.045	2086.33	676.529	5382.44
TCGA-G7-7501	624	1	1370.23	1292.4	2853.47	571.635	1184.16	2271.47	581.218	1646.03	1811.24	2835.02	25105.1	3068.38	654.991	23854.2	1447.92
TCGA-UZ-A9PU	933	1	1394.8	1458.45	2765.05	1105.78	1853.72	987.251	566.674	3928.97	915.394	6672.7	10131.8	2574.79	1348.26	3447.75	2544.53
TCGA-BQ-5885	921	0	761.566	764.008	3381.75	484.477	961.595	639.398	620.548	1106.72	317.199	1061.6	7147.14	2074.93	905.873	1112.43	5529.67
TCGA-BQ-7044	3760	0	892.527	2776.36	4154.39	390.293	2162.22	1371.86	3973.07	758.587	1396.54	2492.6	24565.9	4577.36	816.753	1980.67	4772.89
TCGA-BQ-5893	241	1	1384.12	1804.81	1712.4	638.678	2050.61	1384.11	691.581	965.178	1428.97	4838.6	19680	2546.66	1367.98	2638.14	4060.83
TCGA-GL-8500	841	0	1171.12	3105.62	3607.98	540.84	2169.57	1364.57	646.932	991.191	641.732	2792.58	9744.37	1598.59	623.01	3403.09	3204.45
TCGA-G7-A8LB	547	0	1426.34	904.502	900.495	524.712	946.089	960.829	629.421	681.761	848.113	7505.92	2711.95	938.059	664.295	3455.23	3303.66
TCGA-B1-A47N	1110	0	778.545	1483.06	1912.84	482.636	1471.31	1127.27	1872.81	2544.44	1843.46	2710.11	3678.86	3733.95	1556.96	1850.61	4080.41
TCGA-G7-6792	2765	0	1190.13	2531.22	4940.6	1302.94	3074.94	1252.86	1148.31	3357.74	1672.94	10544.1	107436	6499.94	2214.86	15069.2	16913
TCGA-B9-A5W8	524	0	651.752	1924.23	3585.45	474.7	1754.9	1186.64	1091.7	612	839.024	3377.66	18818.7	2025.61	1182.75	5144.01	8381.81
TCGA-BQ-5884	792	0	2844.37	3356.79	7000.16	456.171	3905.42	1604.03	1826.38	1257.9	1521.1	6510.38	7579.86	763.173	1872.24	6328.33	3802.88
TCGA-IA-A83W	2043	1	1274.76	1159.7	2050.82	827.543	1143.25	1095.02	708.106	1445.76	1293.4	1678.16	4880.96	1166.28	1808.53	11187.7	5441.04
TCGA-BQ-7045	1468	1	1255.95	1716.34	3197.4	665.966	1204.84	754.482	1637.56	986.966	847.405	2918.44	43288.4	9584.13	1431.96	2428.94	5951.54
TCGA-A4-7584	650	0	1787.38	3372.75	5334.46	1032.64	2171.93	2499.05	2765.66	5419.54	3547.05	4818.66	11202.2	8957.4	1721.75	5659.54	7917.62
TCGA-UZ-A9PP	3010	0	1597.17	1836.05	4309.08	1123.85	1477.63	1801.75	1218.56	2334.18	785.434	6563.38	22486.2	8566.25	1274.58	7095.02	8907.13
TCGA-B3-A6W5	309	0	1822.29	2168.43	2367.44	389.407	1474.43	3177.27	648.259	1073.15	762.352	3741.23	8563.49	2758.52	734.821	2344.61	3283.26
TCGA-GL-A59R	378	0	1939.93	1399.57	3577.98	556.867	1510.63	1957.6	598.928	1113.7	1346.66	3124.18	17620.2	2007.85	1219.3	2486.11	9895.2
TCGA-BQ-7046	2948	0	881.175	2350.1	3627.51	504.63	1711.97	1693.35	1092.42	800.183	1561.99	5518.96	36339.6	5678.73	1436.1	2170.62	12917.3
TCGA-UZ-A9PX	1981	0	1989.65	1948.09	3636.93	979.687	1761.41	1280.36	710.735	2396.5	1160.7	3802.05	9572.12	3669.67	1526.13	2476.15	4268.7
TCGA-2Z-A9JE	1728	0	728.934	1430.79	3263.72	661.311	1455.57	1604.25	550.942	563.338	555.449	2664.4	7811.76	2074.06	585.862	5725.26	1901.72
TCGA-5P-A9KA	395	0	1423.63	2143.51	3725.32	758.62	1603.34	1234.25	898.527	1538.77	1710.92	2584.72	40120.8	1837.93	2771.85	5433.02	19624
TCGA-BQ-5878	1938	0	1036.97	4223.25	6556.14	609.095	2731.62	2119.76	1357.26	2845.49	1905.15	1133.65	14452.8	2508.02	44.853	5229.41	2204.73
TCGA-EV-5903	757	0	1362.99	3056.39	4880.19	687.842	2981.86	1272.33	1550.22	2393.11	1860.28	2747.12	29559.7	6383.06	2111.07	3248.61	5989.85
TCGA-B3-4103	930	0	1306.5	2582.35	2383	925.821	2244.23	1013.48	285.258	1826.04	1011.79	4525.06	7452.27	799.683	1102.93	2522.68	1575.57
TCGA-G7-A4TM	768	0	1335.47	1755.37	2687.54	547.769	1395.95	1512.51	1013.86	1508.72	1694.91	2401.51	12793.2	3208.92	2275.38	3382.9	14575.4
TCGA-IA-A83S	2609	1	1035.44	1985.57	2475.16	437.651	1367.59	1981.14	1520.52	1097.56	580.65	5090.13	21042.3	2735.01	626.839	2548.83	3662.19
TCGA-A4-7585	1070	1	833.915	3401.69	2921.54	522.82	2524.1	1322.4	1030.8	1357.68	1166.38	2312.33	16126.1	2430.28	302.714	1983.58	3392.36
TCGA-5P-A9K3	471	1	1035.51	1428.51	1990.87	285.792	817.096	1981.68	1882.1	316.833	468.071	1243.7	9789.81	1210.08	552.084	4733.91	782.209
TCGA-BQ-5886	792	0	594.553	1312.31	1780.58	395.458	1629.1	674.467	1861.65	601.576	1298.21	4165.15	13548.4	3947.75	525.859	3593.21	1965.67
TCGA-A4-A6HP	379	0	1377.15	943.412	2983.18	428.907	924.179	1140.57	1145.38	895.329	731.841	1634.87	4517.08	1803.17	931.879	1787.78	14567.8
TCGA-MH-A561	841	0	1207.87	1426.25	4350.64	746.18	1262.46	1183.92	881.229	886.973	655.168	3805.6	20934.2	2123.58	665.706	3650.43	4489.51
TCGA-MH-A855	369	0	644.719	2565.51	8042.36	479.94	1415.55	877.949	2652.92	1440.77	1692.94	1250.74	12023.3	3767.67	469.12	6143.17	5728
TCGA-MH-A55W	1043	0	1857.71	1890.03	4039.7	436.201	1507.46	1267.2	769.002	1178.26	1663.83	7055.78	6460.3	2139.24	968.218	3340.47	4933.26
TCGA-DW-7836	1093	0	1224.65	3490.36	5114.56	807.189	1285.55	851.048	911.976	2042.6	1051.74	3052.22	19624.1	3874.67	1368.9	2078.39	10204
TCGA-BQ-7055	799	0	1201.1	5509.92	4770.39	624.067	2318.38	1074.89	321.741	1597.52	1295.05	865.011	13597.9	2664.98	737.198	522.899	13133.6
TCGA-UZ-A9PZ	657	0	593.523	2187.87	3345.28	220.56	966.494	1229.2	1449.59	1985.33	2346.66	3677.24	6304.82	3087.62	1458.54	2995.41	9446.11
TCGA-IZ-8195	677	0	495.51	2665.33	6914.5	492.563	1922.38	1416.98	2954.41	995.137	3278.35	2067.94	4380.59	2625.11	530.058	6142.82	5107.68
TCGA-BQ-5890	233	0	687.507	1663.17	4745.08	412.825	2110.41	1680.79	3334.97	1051.81	2693.39	2362.43	11776.3	4527.38	1200.08	1388.45	2665.58
TCGA-AL-3472	2029	0	1105	832.101	3936.02	987.458	1172.99	645.664	588.856	1854	648.071	1563.45	15110.3	1106.56	972.175	1570.65	5061.81
TCGA-DW-7842	92	0	1552.42	3556.33	5812.72	968.014	2602.47	1272.15	1540.39	3723.46	3037.12	3937.56	58287.9	8652.5	2387.53	6097.12	7119.46
TCGA-MH-A854	536	0	661.37	870.642	2833.39	795.145	1047.79	1086.82	1043.55	793.903	340.545	2760.87	29542.6	4371.92	798.05	3546.25	10027.4
TCGA-B9-5156	1338	0	1781.81	2452.03	3915.26	408.07	2398.95	3176.3	590.55	1253.35	1227.65	3195.22	20066.5	928.15	1563.65	2953.83	6427.81
TCGA-MH-A560	924	0	1246.97	1227.82	3938.45	673.311	1849.55	1839.82	3135.98	625.293	936.938	3384.17	6430.95	5440.51	377.846	2490.83	5439.38
TCGA-SX-A7SM	363	1	2042.78	904.719	3090.25	669.951	1509.76	1389.44	751.375	953.065	634.616	3587.98	8758.84	2158.47	1129.95	2026.4	4689.63
TCGA-UZ-A9PN	1136	1	1082.22	1257.72	2229.72	656.445	1679.93	1045.2	324.858	855.857	538.129	3136.46	9447.89	1194.59	1037.25	3779.16	3368.54
TCGA-A4-8515	709	0	1819.79	1620.45	3747.85	1741.25	2434.05	1397.17	579.748	4355.45	649.703	7910.66	1622.36	2968.76	686.12	2416.78	11429.5
TCGA-G7-6796	2173	0	574.151	929.937	1680.1	355.849	1479.86	530.741	586.21	424.612	334.158	3889.53	13705.6	1754.86	509.024	1507.64	9140.64
TCGA-IA-A83V	2941	1	801.961	847.176	2661.17	410.92	735.653	1201.44	999.565	566.251	622.702	2011.83	13202.5	1761.93	720.081	3715.69	5426.71
TCGA-2Z-A9JS	492	1	977.99	2107.28	3650.97	652.011	1889.94	1358.03	485.195	2097.23	1218.99	2572.28	8185.4	1615.14	1221.72	3235.8	1991.75
TCGA-B9-A8YH	532	0	1405.44	3589.81	3643.59	625.978	1338.4	1491.22	1246.15	5199.15	1857.96	2823.8	12744.4	3540.29	1314.45	2202.95	16889
TCGA-Y8-A8S1	404	0	516.355	481.645	2809.01	258.299	370.813	1528.55	2305.65	157.411	747.903	1881.09	10489.7	949.78	941.361	1862.9	14618
TCGA-DW-7839	419	0	955.741	2259.41	6478.22	1485.43	2088.57	1532.94	949.585	6029.95	1411.36	3848.52	24728.9	3112.85	2016.34	2675.68	6578.13
TCGA-2Z-A9JN	740	0	972.757	2401.46	2454.34	462.932	1978.44	1200.23	1330.93	661.474	1845.75	2206.91	31348.7	1995.4	640.523	8909.46	2078.21
TCGA-IZ-A6M9	376	0	817.319	828.058	3122.82	537.067	849.541	607.37	1066.33	740.174	678.655	3909.88	8186.91	1909.04	928.641	1735.22	14470.7
TCGA-UZ-A9PS	2167	0	1624.28	1397.59	4888.18	936.438	2042.68	703.197	1409.61	2735.95	1306.66	2979.16	9248.51	2100.75	1584.84	3168.64	2733.83
TCGA-HE-A5NJ	1726	0	1839.13	2157.22	2965.11	673.964	1302.36	1792.06	664.971	1922.88	1709.87	6675.27	8533.19	5344.04	1516.65	14556.4	9016.7
TCGA-P4-AAVO	2400	0	550.12	1530.05	4000.62	307.148	1087.46	1416.69	4951.55	375.161	611.876	1987.28	11849.8	4453.25	282.504	6555.53	7171.53
TCGA-Y8-A8RZ	205	0	568.399	913.673	2416.96	654.963	1829.6	1330.1	3122.69	1451.11	683.485	3514.45	3312.8	3407.63	262.292	7783.37	9279.62
TCGA-PJ-A5Z9	540	0	869.675	1996.29	3611.2	463.778	1082.04	1168.66	1055.97	627.061	541.834	3250.14	5496.4	1745.04	673.248	1825.97	1272.76
TCGA-HE-7129	2492	0	1636.22	2898.94	5061.66	837.178	2101.11	1202.93	600.105	2853.32	1605.08	6318.68	9808.63	2189.96	1835.11	5324.57	5083.1
TCGA-P4-AAVL	487	1	1088.23	1324.59	3260.19	821.192	987.665	892.838	1095.52	1181.62	542.789	1804.54	19436.9	4526.1	1113	3239.81	2277.17
TCGA-O9-A75Z	471	0	997.646	3230.3	4202.73	372.784	1734.61	1095.84	2832.35	3846.55	3367.72	2189.1	28347.6	5851.41	3525.94	3756.89	26812.2
TCGA-Y8-A8S0	183	0	1188.9	2813.02	4654.71	655.56	2557.46	1171.3	785.177	3293.62	1917.64	5676.03	4670.41	3050.97	1632.45	2462.98	16485.5
TCGA-BQ-5875	2639	0	687.052	2678.2	3033.23	607.046	3253.25	1459.11	1445.11	747.057	1719.13	3455.26	12961	3628.28	420.032	4296.33	1992.15
TCGA-BQ-7058	343	1	759.836	1612.16	6215.83	360.747	1549.44	1033.49	5331.21	1040.62	2487.01	2733.95	13191.9	15636.1	1247.19	4494.18	4300.44
TCGA-AL-3466	293	1	780.492	671.178	641.63	246.996	1350.96	1136.65	462.779	1248.96	363.766	3349.14	6884.54	1393.87	839.58	1597.86	1525.45
TCGA-SX-A7SQ	1266	0	1365.12	2145.6	2802.34	723.97	1674	1468.4	541.751	1617.48	731.758	5681.66	8853.28	1619.43	1562.92	4012.53	9535.37
TCGA-2Z-A9J3	1771	1	1413.37	1112.94	1862.16	1145.16	1322.18	2138.3	482.648	1660.79	498.275	7542.64	13976.5	2468.16	949.746	6178.72	1415.04
TCGA-UZ-A9PV	1444	0	1275.54	1776.03	3815.72	544.173	1259.09	1030.33	488.118	3331.83	1280.99	3118.49	5892.81	1231.06	1209.99	3837.54	4795.53
TCGA-B9-4617	35	0	872.91	2082.74	2636.5	448.983	901.509	735.986	478.777	1295.64	1021.75	3155.69	4622.82	1424.27	564.507	928.912	8669.1
TCGA-BQ-7049	1364	1	1085.89	2358.52	3011.1	903.62	2818.28	1169.55	964.345	1948.12	1392.39	4364.75	48946.8	4002.81	1929.67	10506.9	6857.13
TCGA-A4-A5XZ	479	0	1548.24	1580.23	3257.39	449.277	1622.74	1710.4	982.181	1964.21	626.061	4453.43	11514.4	4745.67	805.439	2527.83	7573.9
TCGA-2Z-A9JP	893	0	658.919	940.556	3105.61	337.788	1336.84	1093.44	2961.31	704.804	1188.99	2817.63	5337.05	2785.72	550.605	1795.64	3154.09
TCGA-BQ-7062	116	0	945.657	2560.04	3659.4	633.609	1518.43	1294.42	913.735	1710.01	1228.24	3980.95	27028.7	2952.47	1066.88	3153.95	7518.03
TCGA-BQ-5889	329	1	1319.69	1181.25	2125.3	532.955	1189.49	1135.96	794.902	818.782	1138.44	1798.25	11532	1495.11	1070.9	2589.09	8288.06
TCGA-A4-8518	600	0	1280.84	1794.56	1988.13	540.454	1626.12	1684.39	537.239	1432.64	562.254	4589.54	5046.8	2883.51	185.386	2128.23	8975.58
TCGA-A4-7287	597	1	1302.12	1245.6	711.19	287.77	1136.66	3279.42	290.854	385.404	696.799	5057.38	9131.26	583.753	551.892	6765.44	1143.86
TCGA-SX-A7SR	805	0	1527.7	1415.55	2960.35	1013.82	2196.48	1370.67	999.967	3560.68	1121.75	3042.61	4135.53	2398.41	654.905	2431.54	10212.1
TCGA-GL-7966	112	0	1614.7	1976.16	2189	635.411	1662.05	4314.1	546.191	860.299	1220.23	2532.02	18110.1	1484.48	1847.72	1641.92	1898.17
TCGA-P4-A5EA	201	1	403.114	1376.88	1029.39	462.21	663.757	762.695	552.735	471.896	194.36	2016.45	10668.4	884.584	471.889	2979.37	4223.47
TCGA-B9-4115	803	0	1721.29	1431.46	2037.85	662.488	1458.45	1051.56	918.075	1611.87	1288.78	1684.92	9850.86	2032.9	1338.52	2793.39	4598.41
TCGA-4A-A93Y	352	0	852.919	1969.06	2583.61	459.109	1127.55	957.591	2171.12	627.001	1531.71	704.728	14661.2	1332.75	767.939	5323.69	2396.04
TCGA-5P-A9KE	824	0	917.837	1568.05	3262.89	366.506	1717.43	1249.92	1991.45	1856.06	1993.6	2887.82	5800.36	3432.69	1183.28	2611.62	12578.6
TCGA-Y8-A897	549	0	1119.46	1805.94	4349.64	610.526	2731.1	1223.03	1103.68	1598.81	1793.12	1387.74	11945.2	960.663	1013.93	1672.78	4206.62
TCGA-A4-7996	506	0	1301.36	2884.14	4054.55	945.792	2959.13	1808.03	596.705	3334.01	1319.3	2482.83	4510.82	1950.37	1208.49	2610.01	8845.84
TCGA-HE-7130	1770	0	749.055	3817.31	916.638	397.695	3148.39	2470.68	676.538	372.717	6307.47	4098.8	18757.2	1076.68	785.304	13502.6	2087
TCGA-HE-A5NH	791	0	1524.07	1654.35	4099.5	863.048	2162.24	1504.84	613.768	2703.38	982.838	5096.18	36809.1	2454.19	1321.93	3394.72	3023.93
TCGA-2Z-A9JT	684	0	623.66	1288.1	2373.92	249.931	789.858	677.101	3516.04	362.735	629.601	1472.26	2217	5250.1	505.026	1739.24	10804.4
TCGA-DW-7841	445	0	1790.15	1402.47	2433.76	768.467	1251	1444.83	815.911	2029.21	1007.48	2692.14	9539.17	3513.4	1490.92	3934.32	6068.18
TCGA-AL-3471	1500	1	1191.84	820.944	2357.89	498.813	1228.59	1027.46	391.52	1831.87	587.195	7701.04	2651.49	585.859	864.37	4086.44	5656.07
TCGA-HE-A5NF	2582	0	824.511	1573.49	2227.13	338.065	1349.54	1556.84	1026.38	464.799	896.094	3649.78	9194.28	2381.23	639.125	2974.29	3563.68
TCGA-B1-7332	1141	0	1090.08	2242.43	3954.32	429.603	1154.53	922.551	1106.19	1401.53	832.338	5592.09	57393.4	4273.26	1704.35	1809.65	5738.18
TCGA-MH-A562	616	0	918.388	1145.86	2475.32	211.727	765.16	880.697	1586.09	474.459	762.711	1560.65	3736.71	3164.93	801.621	2322.07	4929.9
TCGA-G7-6793	336	1	772.605	3013.45	3500.81	518.424	3013.47	1442.09	1139.24	1098.95	843.916	2772.6	44161.9	8081.56	531.823	6236.59	6525.13
TCGA-A4-A5DU	496	0	872.502	1384.11	1990.69	497.399	963.919	925.926	318.195	1179.93	511.673	4922.55	6366.06	610.203	1281.97	1950.34	2215.05
TCGA-GL-A9DE	496	0	1279.92	1935.14	5855.51	776.229	2357.04	1141.47	1609.15	1927.49	1592.8	7164.85	7440.76	2099.77	905.985	3049.35	2741.93
TCGA-SX-A71S	1504	0	1217.8	2478	4661.92	1135.57	2332.93	1026.43	906.456	3275.64	1533.07	3675.39	16271.5	1775.31	1511.92	2072.49	8943.5
TCGA-2Z-A9JI	1567	0	779.557	1360.18	2426.45	410.567	1252.55	1220	694.542	379.805	870.903	1356.55	4782.37	1467.79	743.384	13301.9	2060.16
TCGA-G7-A8LE	2453	0	1215.18	2033.7	4106.66	1194.6	2004.85	1116.71	901.35	2887.15	1289.93	2825.53	59374	3279.27	1718.52	2442.16	15431.4
TCGA-UZ-A9PO	1911	0	2073.78	1640.05	3831.41	1141.42	1979.63	1955.05	1366.24	2223.62	1288.77	4934.18	9920.17	4458.9	524.382	2360.66	7079.14
TCGA-GL-7773	393	0	1110.27	1821.93	3637.06	971.25	2537.49	944.986	1025.68	1588.6	679.57	2233.17	40611.4	2015.4	1118.05	8114.13	5890.65
TCGA-F9-A4JJ	325	1	777.531	2529.03	1390.09	589.448	1085.39	1834.52	341.497	433.958	329.939	1948.01	16127.2	1427.92	355.156	6454.43	2766.51
TCGA-UZ-A9PL	3152	0	1285.07	1672.47	6047	798.137	860.869	1517.34	2490.41	1347.84	1242.03	6445.16	10086.9	6377.06	1408.84	3994.23	10205.3
TCGA-DW-7840	114	0	1288.12	1231.8	5188.2	653.273	956.634	1535.13	1011.87	858.047	975.042	2223.08	18857	2386.66	1713.85	2514.51	12790.1
TCGA-BQ-5892	364	0	1043.5	1058.63	2451.47	1527.49	2816	1199.44	774.362	3137.74	732.476	2950.51	9954.77	3577.9	661.187	7444.54	2232.24
TCGA-A4-8098	896	0	1509.52	2399.65	3033.03	162.84	2284.76	1733.3	709.306	1021	726.289	1752.29	11251	1624.41	681.333	4706.39	3266.8
TCGA-IA-A83T	2684	1	963.911	1330.11	3952.57	300.143	789.591	2147.09	2539.76	428.661	937.499	2409.36	7995.77	3353.09	1054.59	4432.33	6555.62
TCGA-BQ-5883	1242	0	1240.33	3739.79	3480.09	740.64	3429.1	1474.77	940.159	883.356	2196.85	1545.29	18076.3	1843.03	783.589	2820.54	3127.97
TCGA-5P-A9K6	1914	0	963.65	1660.41	3233.74	603.101	1411.3	1242.73	1436.6	1559.27	1502.15	3213.13	14805.2	2913.46	927.128	2326.26	4481.15
TCGA-MH-A857	890	0	1601.04	2507.19	4777.07	1268.61	1884.4	1047.33	1761.24	588.749	3086.92	1587.02	35454.1	1225.56	646.823	638.813	3289.18
TCGA-KV-A6GE	885	0	1169.11	1498.51	2341.7	674.554	899.08	848.405	498.884	604.611	461.31	5652.53	7670.01	3807.97	736.567	1324.6	12140.4
TCGA-SX-A71V	876	0	1356.06	1251.23	2724.16	551.872	1242.88	1730.78	558.351	528.667	630.7	7881.31	7341.41	1054.58	565.773	2806.7	5590.24
TCGA-BQ-7050	1864	0	1834.07	1397.81	6189.61	502.293	2036.19	880.513	771.45	1222.71	4019.34	1796.05	31719.5	2714.58	661.386	9844.74	2193.28
TCGA-Y8-A898	475	0	1124	563.564	1818.37	901.931	1428.49	912.08	493.836	476.775	264.796	2763.02	7186.32	944.847	451.154	1909.44	6100.68
TCGA-BQ-7051	1533	0	1202.32	2196.97	4050.67	518.992	3439.8	2042.22	546.472	1573.18	985.715	6214.72	5879.37	2050.31	850.709	1908.63	2821.69
TCGA-V9-A7HT	965	0	1654.61	1098.51	1648.23	467.424	1358.92	1483.7	518.044	683.505	700.688	3320.93	19000.7	716.953	870.679	4663.61	1466.49
TCGA-BQ-5894	84	0	1301.49	2105.85	1321.16	437.984	1125.9	2130.06	563.376	378.85	757.754	4251.11	8246.91	875.979	912.727	7860.95	4283.33
TCGA-IA-A40X	608	0	646.181	2746.67	10974.6	257.4	1674.53	668.087	3525.23	1408.4	2526.5	2149.85	20545.4	4855.94	971.429	2736.86	5918.31
TCGA-5P-A9JZ	2744	0	1313.25	941.163	3495.13	1058.42	1743.02	1911.34	641.725	1297.56	634.299	6069.74	8908.97	1413.84	356.294	1396.51	1520.24
TCGA-A4-8517	597	0	1805.64	2517.42	5280.64	679.364	1847.01	2032.47	2487.18	2710.68	2669.31	3330.89	20816.5	5658.26	1682.72	2990.1	7029.36
TCGA-A4-7288	1857	0	1607.73	2628.07	7441.51	1214.71	2886.28	2118.8	1900.54	6313.99	2560.7	3953.61	2987.35	3346.74	1371.71	6814.18	8494.62
TCGA-2Z-A9J9	2294	0	769.371	1538.81	3328.05	871.514	1949.47	627.429	668.103	2501.3	880.208	2913.41	26269.8	1136.13	2739.84	5853.26	6530.94
TCGA-A4-A57E	258	1	944.386	840.448	2555.68	447.982	1361.77	1938.49	1209.19	1266.08	1422.7	5744.8	10452.7	2182.66	1109.35	1554.58	707.346
TCGA-B1-A656	618	0	591.708	1242.99	3669.36	267.096	897.83	989.254	4398.66	702.652	1527.53	665.672	9015.2	2631.83	1249.14	3089.99	2785.93
TCGA-BQ-7060	214	0	1639.07	2779.39	3392.02	1429.44	3059.34	1885.95	1062.67	1574.63	1298.84	7571.08	14849.6	5742.14	888.437	2051.84	3325.92
TCGA-DZ-6134	1856	0	2049.46	1977.74	3670.57	995.485	4339.7	1906.9	1180.13	1567.23	1362.96	4087.59	12991.4	4474.18	1714.39	2930.14	3050.46
TCGA-DW-7963	1240	0	1563.66	1329.03	1707.95	562.692	1446.56	2054.19	821.127	927.361	821.151	4146.42	11237.3	2120.9	769.456	2029.33	5647.4
TCGA-AL-A5DJ	1498	1	485.742	813.537	1495.64	235.077	415.852	1173.84	1175.02	546.001	142.287	694.238	9576.03	1030.46	160.365	4390.3	2605.57
TCGA-5P-A9K9	589	1	1583.23	1085.2	1126.63	185.204	1102.25	4142.98	489.669	324.045	264.369	4490.34	2998.52	1350.71	588.307	8275.39	3530.72
TCGA-B1-A47M	659	0	548.213	864.608	1761.54	627.087	1068.89	1002.38	729.692	574.815	220.412	3290.32	7592.54	2775.35	697.388	2991.02	2461.79
TCGA-2Z-A9J6	1731	0	1668.88	1145.7	2449.96	998.94	1169.43	1352.81	658.088	1416.46	322.59	5213.79	11852.7	2513.6	844.71	2083.17	7863.31
TCGA-A4-8630	436	0	1138.9	2044.01	3667	849.816	1972.22	1381.43	517.056	1688.95	979.801	4333.46	18563	1460.97	996.295	3257.61	3336.18
TCGA-P4-A5E6	3035	0	479.897	848.153	3077.5	604.029	875.275	628.033	1248.74	671.848	636.378	2766.63	14346.4	2614.31	862.751	4740.39	1788.09
TCGA-J7-A8I2	307	0	554.103	855.756	764.154	332.791	1015.02	1718.26	490.679	119.972	506.185	6884.17	1680.38	876.912	913.471	7670.68	864.234
TCGA-B9-A44B	361	0	444.872	680.931	5062.75	443.599	841.192	1164.18	1200.18	796.46	622.525	6117.53	8827.38	2287.31	1205.14	8612.2	10461
TCGA-DZ-6135	2269	0	1240.43	3130.45	5118.71	1087.46	2641.5	835.666	994.384	4797.55	1976.1	5393.59	16743.2	3119.89	2537.19	3593.99	2348.53
TCGA-BQ-7061	218	0	1096.23	2544.32	4509.67	264.176	2378.72	2525.87	2262.94	2314.52	1834.26	3704.78	7177.65	3124.55	673.568	4006.17	7761.36
TCGA-BQ-5877	270	1	2111.74	1313.44	2631.08	389.734	3641.74	2024.27	1692.48	1058.8	1516.99	2555.97	10089.6	1140	1876.2	2737.57	4167.14
TCGA-2Z-A9JO	949	0	1220.11	2682.59	4761.02	398.135	1575.4	893.432	1764.59	912.882	1724.41	425.399	14008.4	1655.82	490.213	7411.15	1176.13
TCGA-AL-7173	2060	0	1018.09	1060.95	3207.54	317.976	1239.07	1290.92	753.156	744.144	545.719	5108.35	21151.6	2868.18	903.09	3013.64	2872.73
TCGA-SX-A7SU	1331	0	1118.78	1288.84	2508.06	681.214	1146.63	951.709	835.356	2558.78	2313.15	3493.58	17006.5	2563.75	2484.2	3333.47	8112.91
TCGA-Y8-A894	567	0	1219.53	3717.3	7734.5	882.73	2589.52	1367.12	1481.61	2761.72	2065.38	1619.72	14056.4	4102.35	1633.95	3906.49	15164.3
TCGA-WN-A9G9	791	0	587.893	1218.3	2526.94	696.32	994.821	926.341	2090.11	906.968	1304.79	987.096	11564.8	1608.45	1437.8	1870.71	9191.52
TCGA-DZ-6132	2460	0	1342.31	2913.89	3095.82	591.725	2535.61	1909.38	778.954	1253.13	1361.03	1540.72	15341.4	1914.53	963.253	5391	2572.92
TCGA-A4-A48D	379	0	772.465	1771.85	4984.67	498.28	1123.38	857.073	1820.19	1279.97	692.592	5858.77	9703.44	3297.57	952.55	2188.66	7798.31
TCGA-2Z-A9JL	1006	0	1416.69	2245.14	2895.78	408.536	1411.95	1321.16	1066.76	2159.09	1919.83	2615.85	20694.2	1831.85	1755.27	3440.52	5249.68
TCGA-5P-A9JV	2043	0	988.211	2107	3383.46	410.855	1474.44	915.484	998.726	2281.38	2446.12	968.91	23789.5	1339.51	2008.07	4216.63	3775.93
TCGA-2Z-A9JG	1662	0	1817.19	1829.18	2486.07	586.929	2980.67	2274.7	702.679	749.307	947.126	4548.5	6947.69	3432.49	537.842	8346.93	9536.03
TCGA-HE-A5NK	2228	0	975.893	1294.73	2045.01	427.848	1380.19	740.843	661.135	400.769	701.948	1879.84	7104.44	876.956	427.951	3389.91	5800.03
TCGA-B3-3925	1029	0	1637.4	3001.75	3121.52	743.797	2769.79	1928.4	439.889	2517.31	1272.74	3472.45	6012.78	1187.97	1195.72	2387.97	4070.71
TCGA-Y8-A895	484	0	948.879	2364.48	3158.1	313.225	1336.11	1135.19	710.505	1470.37	1481.34	4054.04	5042.17	1863.98	811.885	1916.03	9977.58

## Sheet: Fig.7B
geneNames	BH.Q	ADJ.P	PER	LAG	AMP	Kid_CT18	Kid_CT20	Kid_CT22	Kid_CT24	Kid_CT26	Kid_CT28	Kid_CT30	Kid_CT32	Kid_CT34	Kid_CT36	Kid_CT38	Kid_CT40	Kid_CT42	Kid_CT44	Kid_CT46	Kid_CT48	Kid_CT50	Kid_CT52	Kid_CT54	Kid_CT56	Kid_CT58	Kid_CT60	Kid_CT62	Kid_CT64
Cd8a	0.158302	0.0316094	26	18	2.47487	56.7	61	55.7	57.7	55.5	62.7	63.1	59.2	60	62.9	68.1	63.5	56.3	63.5	64	48.6	58.6	61.5	65.5	66.5	69.7	63.6	70	66.1
Cd200	0.00360833	0.000193297	26	23	57.3464	461.5	466.2	374.9	309.6	378.1	279.2	355.5	355.1	385.1	427.3	435.4	426.9	431.9	401.1	395.9	358.2	379.3	324.1	326	346.9	379.2	485.4	428.5	423.9
Tnfrsf14	0.0367305	0.00436333	26	17	5.9397	86	90.8	87.3	82.7	94.4	97.1	96.7	100.1	107.7	100.5	85.9	95.5	91	94.1	90.6	83.5	91.2	98.6	86.5	93	95.5	100.2	104.4	93.3
Nrp1	0.0069999	0.00046752	26	2	95.9544	1211.6	1172.6	1235	1201.6	1096.2	1068.2	1009.4	1086.4	1012.5	1036	990.9	1110.2	1171.7	1268.7	1163.3	1258.3	1136.2	1071.6	1069.2	1132.9	1020.6	1093.4	1028	1127.2
Cd28	0.0227121	0.0023413	24	15	1.90919	36.3	35	35.4	36	36.7	36.3	39.6	40.9	42.4	36.3	37.7	35.9	33.6	29.7	34.6	35.1	33.9	39.7	36.6	36.6	38.7	34	37.1	35.6
Cd276	0.183643	0.038581	24	16	5.58614	80.5	86.7	78.9	73.6	85.7	87.7	96.2	97.5	90.4	82.8	94.2	89.7	80.6	81.8	85.6	73.6	89.1	89.8	90.5	86.1	101.6	78	95	92.5
Tnfrsf25	0.0612298	0.00877975	26	20	1.9799	68.7	72.5	68.4	60.4	63.2	69.3	72.9	72.3	71.4	64.2	76.3	73.3	66.9	68.6	67.6	67.4	67.2	67	66.1	69.3	72.3	69.9	76.3	76.9
Cd40	0.106426	0.0187801	26	13	13.1522	94.9	110.6	104.1	95.6	112.4	130.7	136.8	129.1	114.2	112.1	105.8	105.4	108.9	106.2	113.1	111.6	116.7	112.8	110	113.4	129.9	111.5	110.2	115.6

## Sheet: Fig.7C
id	CRY2	PER2	PER3	DBP	RORA	TIMELESS	CD8A	CD200	TNFRSF14	NRP1	CD28	CD276	TNFRSF25	CD40
Kid_CT18	255.2	429.2	247.8	212.9	645	74.5	56.7	461.5	86	1211.6	36.3	80.5	68.7	94.9
Kid_CT20	216.5	276.5	152.6	139.3	638.6	80	61	466.2	90.8	1172.6	35	86.7	72.5	110.6
Kid_CT22	196	203.5	127.7	99.6	654.1	72.6	55.7	374.9	87.3	1235	35.4	78.9	68.4	104.1
Kid_CT24	149.2	172.9	134.5	98.3	570.6	70.9	57.7	309.6	82.7	1201.6	36	73.6	60.4	95.6
Kid_CT26	162.9	123.6	171.1	256.6	592.4	75	55.5	378.1	94.4	1096.2	36.7	85.7	63.2	112.4
Kid_CT28	180.7	127.1	202.9	419.3	587.7	70.9	62.7	279.2	97.1	1068.2	36.3	87.7	69.3	130.7
Kid_CT30	192.4	244	319.8	694.5	646.8	84.4	63.1	355.5	96.7	1009.4	39.6	96.2	72.9	136.8
Kid_CT32	256.4	361.5	460.5	1160.4	619.6	95.1	59.2	355.1	100.1	1086.4	40.9	97.5	72.3	129.1
Kid_CT34	278.2	488.3	454.2	1319.5	664.1	79.5	60	385.1	107.7	1012.5	42.4	90.4	71.4	114.2
Kid_CT36	279.7	522.8	463.7	1180.3	667.5	66.5	62.9	427.3	100.5	1036	36.3	82.8	64.2	112.1
Kid_CT38	292	636.4	399.5	690.7	598.1	80.1	68.1	435.4	85.9	990.9	37.7	94.2	76.3	105.8
Kid_CT40	286.3	545.7	343.6	350.9	669.1	83.2	63.5	426.9	95.5	1110.2	35.9	89.7	73.3	105.4
Kid_CT42	278.3	436.4	226.4	212.5	618	74.8	56.3	431.9	91	1171.7	33.6	80.6	66.9	108.9
Kid_CT44	241.6	290.8	153	144	649.2	77	63.5	401.1	94.1	1268.7	29.7	81.8	68.6	106.2
Kid_CT46	222.6	240.7	135.5	135.9	661.8	85.5	64	395.9	90.6	1163.3	34.6	85.6	67.6	113.1
Kid_CT48	162.4	203.1	135.9	101.5	612.7	74.1	48.6	358.2	83.5	1258.3	35.1	73.6	67.4	111.6
Kid_CT50	164.5	132	155.2	182.3	603.9	71	58.6	379.3	91.2	1136.2	33.9	89.1	67.2	116.7
Kid_CT52	205.6	190.5	274	639.8	614.1	86.2	61.5	324.1	98.6	1071.6	39.7	89.8	67	112.8
Kid_CT54	273.1	260.9	410.8	1091.1	678.3	75.2	65.5	326	86.5	1069.2	36.6	90.5	66.1	110
Kid_CT56	273.6	457.3	466.1	1113.9	669.2	82.7	66.5	346.9	93	1132.9	36.6	86.1	69.3	113.4
Kid_CT58	292.6	492.7	470.9	1249.3	667.7	92.9	69.7	379.2	95.5	1020.6	38.7	101.6	72.3	129.9
Kid_CT60	323	609.1	490.4	985.8	690.1	73.8	63.6	485.4	100.2	1093.4	34	78	69.9	111.5
Kid_CT62	278.2	573.4	318.4	441	583.7	80.7	70	428.5	104.4	1028	37.1	95	76.3	110.2
Kid_CT64	287.4	438	261	258.6	658.3	87.5	66.1	423.9	93.3	1127.2	35.6	92.5	76.9	115.6

[truncated: 7 more sheets: Fig.9, Table.1, Supplementary Table.1, Supplementary Table.2, Supplementary Fig.2A, Supplementary Fig.2B, Supplementary Fig.2C]
